# Supplementary material for: Dynamic Landscape of Extracellular Vesicle-Associated Proteins Is Related to Treatment Response of Patients with Metastatic Breast Cancer
Source: Membranes (Basel). 2021 Nov 16;11(11):880. doi: 10.3390/membranes11110880 (PMC8619728; doi:10.3390/membranes11110880)
Supplement: Supplementary file 1 [file membranes-11-00880-s001.zip]

Archive with 6 entries (6 files):
- revised_Supplementary Figures.pdf
- Supplementary Data Table S3_NON_RESPONDER_full data.xlsx
- Supplementary Data Table S5.pdf
- Supplementary Data_Table S1_Full data.xlsx
- Supplementary Data_Table S2_RESPONDER_full data.xlsx
- Supplementary Data_Table S4_MIXED_RESPONDER_full data.xlsx
