# Supplementary material for: Dynamic Landscape of Extracellular Vesicle-Associated Proteins Is Related to Treatment Response of Patients with Metastatic Breast Cancer
Source: Membranes (Basel). 2021 Nov 16;11(11):880. doi: 10.3390/membranes11110880 (PMC8619728; doi:10.3390/membranes11110880)
Supplement: Supplementary file 1 [file membranes-11-00880-s001.zip › Supplementary Data Table S3_NON_RESPONDER_full data.xlsx]

## Sheet: NR 1vs2 up
		Relative Quantitation			Fold Change
ID	Name	NR1	NR2	NR3	NR 1:2	NR 1:3	NR 2:3	Log FC 1:2
Q96Q89	Kinesin-like protein KIF20B	101.5	232	61.5	2.28571	0.605911	0.265086	2.03884
Q9UHG3	Prenylcysteine oxidase 1	94.9	146.5	141.5	1.54373	1.49104	0.96587	1.07087

## Sheet: NR 1vs3 up
		Relative Quantitation			Fold Change
ID	Name	NR1	NR2	NR3	NR 1:2	NR 1:3	NR 2:3	Log FC 1:3
Q9NZR1	Tropomodulin-2	63.9	49.3	604.3	0.771518	9.45696	12.2576	5.54117
P14174	Macrophage migration inhibitory factor	37.8	47.8	335.2	1.26455	8.86772	7.01255	5.38251
P62805	Histone H4	55.4	65	332	1.17329	5.99278	5.10769	4.41605
P23528	Cofilin-1	41.8	54	229.9	1.29187	5.5	4.25741	4.20443
P68431	Histone H3.1	54.2	60.9	263.4	1.12362	4.85978	4.32512	3.89921
J3KN67	Tropomyosin alpha-3 chain	50.3	58.3	237.8	1.15905	4.72763	4.0789	3.83122
Q6S8J3	POTE ankyrin domain family member E	26	37.8	118.1	1.45385	4.54231	3.12434	3.73259
P08238	Heat shock protein HSP 90-beta	56.1	62.5	247.8	1.11408	4.41711	3.9648	3.66366
P68363	Tubulin alpha-1B chain	58.1	72.5	252.9	1.24785	4.35284	3.48828	3.62751
P04075	Fructose-bisphosphate aldolase A	64.6	81.3	266.4	1.25851	4.12384	3.27675	3.49422
Q9HC84	Mucin-5B	39.4	34.9	140.3	0.885787	3.56091	4.02006	3.13225
P06703	Protein S100-A6	82.8	111	291.1	1.34058	3.5157	2.62252	3.10073
P14618	Pyruvate kinase PKM	60.9	72.4	212.1	1.18883	3.48276	2.92956	3.07751
Q8TCU4	Alstrom syndrome protein 1	72.4	82.1	235.4	1.13398	3.25138	2.86724	2.90797
P08670	Vimentin	101.5	59.9	316.7	0.590148	3.1202	5.28715	2.8064
P14151	L-selectin	51.2	48.2	158.2	0.941406	3.08984	3.28216	2.78229
P11142	Heat shock cognate 71 kDa protein	53.7	44.6	161.7	0.83054	3.01117	3.62556	2.71868
P62937	Peptidyl-prolyl cis-trans isomerase A	81	75.5	235.3	0.932099	2.90494	3.11656	2.6301
Q9Y6Z7	Collectin-10	52.5	57.1	150.2	1.08762	2.86095	2.63047	2.59247
Q96DA0	Zymogen granule protein 16 homolog B	12	9.8	33.9	0.816667	2.825	3.45918	2.56128
O43866	CD5 antigen-like	69.1	79.9	184.8	1.1563	2.67438	2.31289	2.42615
P14625	Endoplasmin	85.8	89.8	223.6	1.04662	2.60606	2.48998	2.36232
O60814	Histone H2B type 1-K	125.8	63	323.2	0.500795	2.56916	5.13016	2.32715
P11021	78 kDa glucose-regulated protein	66.6	73.9	157.6	1.10961	2.36637	2.13261	2.12436
P46783	40S ribosomal protein S10	80.4	69.4	188.3	0.863184	2.34204	2.71326	2.09888
Q9BWP8	Collectin-11	85.2	82.1	193.5	0.963615	2.27113	2.35688	2.02305
P10314	HLA class I histocompatibility antigen, A-32 alpha chain	36.3	42.5	80.5	1.1708	2.21763	1.89412	1.96426
P07358	Complement component C8 beta chain	58.4	54.4	128.9	0.931507	2.20719	2.36949	1.95262
Q9H4G4	Golgi-associated plant pathogenesis-related protein 1	44.4	56.2	96.7	1.26577	2.17793	1.72064	1.91971
P31946	14-3-3 protein beta/alpha	157.4	70.7	339.2	0.449174	2.15502	4.79774	1.89363
Q6UWD8	Transmembrane protein C16orf54	51.8	57.1	111.2	1.10232	2.14672	1.94746	1.88411
Q15848	Adiponectin	45.2	58.2	96.4	1.28761	2.13274	1.65636	1.868
P07477	Trypsin-1	49.3	44.7	101.7	0.906694	2.06288	2.27517	1.78586
P10412	Histone H1.4	87.9	71.3	179.7	0.811149	2.04437	2.52034	1.76363
P06681	Complement C2	95.8	78.9	189.8	0.823591	1.98121	2.40558	1.68623
P02751	Fibronectin	64.3	80.5	126.2	1.25194	1.96267	1.5677	1.66305
P81605	Dermcidin	33.5	27	65.7	0.80597	1.96119	2.43333	1.66119
Q13093	Platelet-activating factor acetylhydrolase	97.6	89.6	189.4	0.918033	1.94057	2.11384	1.63512
Q9ULM3	YEATS domain-containing protein 2	15.9	16.4	30.6	1.03145	1.92453	1.86585	1.61464
P55201	Peregrin	2.5	2.2	4.8	0.88	1.92	2.18182	1.60883
P04275	von Willebrand factor	39.2	55.9	73.1	1.42602	1.8648	1.30769	1.53688
P62979	Ubiquitin-40S ribosomal protein S27a	68	66.1	124.2	0.972059	1.82647	1.87897	1.48567
P03952	Plasma kallikrein	95.3	108.9	168.3	1.14271	1.766	1.54545	1.40263
P23142	Fibulin-1	115.9	115.9	204.1	1	1.761	1.761	1.39564
A0A0D9SG88	Complement factor H	70.6	66.2	122.6	0.937677	1.73654	1.85196	1.36115
Q16787	Laminin subunit alpha-3	41.7	48.6	71.5	1.16547	1.71463	1.47119	1.32982
Q07954	Prolow-density lipoprotein receptor-related protein 1	45.6	45.2	77.1	0.991228	1.69079	1.70575	1.29529
P11171	Protein 4.1	75.2	57.2	124.3	0.760638	1.65293	2.17308	1.23943
O43820	Hyaluronidase-3	95.3	105.2	157.4	1.10388	1.65163	1.4962	1.23749
P12109	Collagen alpha-1(VI) chain	64	61.1	104.5	0.954688	1.63281	1.71031	1.20924
P02745	Complement C1q subcomponent subunit A	51.9	51.7	84	0.996146	1.6185	1.62476	1.18752
P04899	Guanine nucleotide-binding protein G(i) subunit alpha-2	86.9	69.5	136.5	0.79977	1.57077	1.96403	1.1137
P15144	Aminopeptidase N	43.9	34.8	67.6	0.792711	1.53986	1.94253	1.06469
P05160	Coagulation factor XIII B chain	62.4	51.4	94.8	0.823718	1.51923	1.84436	1.03142
P02724	Glycophorin-A	65.3	55.3	98.7	0.846861	1.51149	1.78481	1.01881

## Sheet: NR 2vs3 up
		Relative Quantitation			Fold Change
ID	Name	NR1	NR2	NR3	NR 1:2	NR 1:3	NR 2:3	Log FC 2:3
Q9NZR1	Tropomodulin-2	63.9	49.3	604.3	0.771518	9.45696	12.2576	6.18092
P14174	Macrophage migration inhibitory factor	37.8	47.8	335.2	1.26455	8.86772	7.01255	4.80362
P08670	Vimentin	101.5	59.9	316.7	0.590148	3.1202	5.28715	4.10708
O60814	Histone H2B type 1-K	125.8	63	323.2	0.500795	2.56916	5.13016	4.03274
P62805	Histone H4	55.4	65	332	1.17329	5.99278	5.10769	4.02192
P31946	14-3-3 protein beta/alpha	157.4	70.7	339.2	0.449174	2.15502	4.79774	3.86752
P68431	Histone H3.1	54.2	60.9	263.4	1.12362	4.85978	4.32512	3.61175
P23528	Cofilin-1	41.8	54	229.9	1.29187	5.5	4.25741	3.57284
J3KN67	Tropomyosin alpha-3 chain	50.3	58.3	237.8	1.15905	4.72763	4.0789	3.4672
Q9HC84	Mucin-5B	39.4	34.9	140.3	0.885787	3.56091	4.02006	3.43136
P08238	Heat shock protein HSP 90-beta	56.1	62.5	247.8	1.11408	4.41711	3.9648	3.39722
Q6FI13	Histone H2A type 2-A	153.6	48.9	187	0.318359	1.21745	3.82413	3.30813
P11142	Heat shock cognate 71 kDa protein	53.7	44.6	161.7	0.83054	3.01117	3.62556	3.17662
P68363	Tubulin alpha-1B chain	58.1	72.5	252.9	1.24785	4.35284	3.48828	3.08142
Q96DA0	Zymogen granule protein 16 homolog B	12	9.8	33.9	0.816667	2.825	3.45918	3.06076
P14151	L-selectin	51.2	48.2	158.2	0.941406	3.08984	3.28216	2.9312
P04075	Fructose-bisphosphate aldolase A	64.6	81.3	266.4	1.25851	4.12384	3.27675	2.92714
Q6S8J3	POTE ankyrin domain family member E	26	37.8	118.1	1.45385	4.54231	3.12434	2.80967
P62937	Peptidyl-prolyl cis-trans isomerase A	81	75.5	235.3	0.932099	2.90494	3.11656	2.80352
P14618	Pyruvate kinase PKM	60.9	72.4	212.1	1.18883	3.48276	2.92956	2.65091
Q8TCU4	Alstrom syndrome protein 1	72.4	82.1	235.4	1.13398	3.25138	2.86724	2.59788
P46783	40S ribosomal protein S10	80.4	69.4	188.3	0.863184	2.34204	2.71326	2.46174
Q9Y6Z7	Collectin-10	52.5	57.1	150.2	1.08762	2.86095	2.63047	2.38532
P06703	Protein S100-A6	82.8	111	291.1	1.34058	3.5157	2.62252	2.37785
P10412	Histone H1.4	87.9	71.3	179.7	0.811149	2.04437	2.52034	2.27983
P14625	Endoplasmin	85.8	89.8	223.6	1.04662	2.60606	2.48998	2.24994
P81605	Dermcidin	33.5	27	65.7	0.80597	1.96119	2.43333	2.19319
P06681	Complement C2	95.8	78.9	189.8	0.823591	1.98121	2.40558	2.1649
P07358	Complement component C8 beta chain	58.4	54.4	128.9	0.931507	2.20719	2.36949	2.12761
Q9BWP8	Collectin-11	85.2	82.1	193.5	0.963615	2.27113	2.35688	2.11446
O43866	CD5 antigen-like	69.1	79.9	184.8	1.1563	2.67438	2.31289	2.06799
P07477	Trypsin-1	49.3	44.7	101.7	0.906694	2.06288	2.27517	2.02743
P55201	Peregrin	2.5	2.2	4.8	0.88	1.92	2.18182	1.92411
P11171	Protein 4.1	75.2	57.2	124.3	0.760638	1.65293	2.17308	1.91421
P11021	78 kDa glucose-regulated protein	66.6	73.9	157.6	1.10961	2.36637	2.13261	1.86785
Q13093	Platelet-activating factor acetylhydrolase	97.6	89.6	189.4	0.918033	1.94057	2.11384	1.84604
P04406	Glyceraldehyde-3-phosphate dehydrogenase	226.3	88.3	184.8	0.39019	0.816615	2.09287	1.82145
P16157	Ankyrin-1	144.2	99.1	198.7	0.68724	1.37795	2.00505	1.71573
P04899	Guanine nucleotide-binding protein G(i) subunit alpha-2	86.9	69.5	136.5	0.79977	1.57077	1.96403	1.66475
Q6UWD8	Transmembrane protein C16orf54	51.8	57.1	111.2	1.10232	2.14672	1.94746	1.64386
P15144	Aminopeptidase N	43.9	34.8	67.6	0.792711	1.53986	1.94253	1.6376
P17936	Insulin-like growth factor-binding protein 3	82.9	60.1	115.9	0.72497	1.39807	1.92845	1.61967
P10314	HLA class I histocompatibility antigen, A-32 alpha chain	36.3	42.5	80.5	1.1708	2.21763	1.89412	1.57536
P62979	Ubiquitin-40S ribosomal protein S27a	68	66.1	124.2	0.972059	1.82647	1.87897	1.55556
Q9ULM3	YEATS domain-containing protein 2	15.9	16.4	30.6	1.03145	1.92453	1.86585	1.53828
A0A0D9SG88	Complement factor H	70.6	66.2	122.6	0.937677	1.73654	1.85196	1.51985
P05160	Coagulation factor XIII B chain	62.4	51.4	94.8	0.823718	1.51923	1.84436	1.5097
P05106	Integrin beta-3	56.7	38.6	70.2	0.680776	1.2381	1.81865	1.47509
P02724	Glycophorin-A	65.3	55.3	98.7	0.846861	1.51149	1.78481	1.42876
Q7RTY7	Ovochymase-1	53.3	44.1	78.2	0.827392	1.46717	1.77324	1.41272
P23142	Fibulin-1	115.9	115.9	204.1	1	1.761	1.761	1.39564
Q9H4G4	Golgi-associated plant pathogenesis-related protein 1	44.4	56.2	96.7	1.26577	2.17793	1.72064	1.33845
P12109	Collagen alpha-1(VI) chain	64	61.1	104.5	0.954688	1.63281	1.71031	1.3236
Q07954	Prolow-density lipoprotein receptor-related protein 1	45.6	45.2	77.1	0.991228	1.69079	1.70575	1.31702
O75882	Attractin	96.6	82.8	139.6	0.857143	1.44513	1.68599	1.28828
Q13201	Multimerin-1	132	57.1	95.3	0.432576	0.72197	1.669	1.2633
Q15848	Adiponectin	45.2	58.2	96.4	1.28761	2.13274	1.65636	1.24455
P19823	Inter-alpha-trypsin inhibitor heavy chain H2	97.1	83.1	136.1	0.855819	1.40165	1.63779	1.21674
P02745	Complement C1q subcomponent subunit A	51.9	51.7	84	0.996146	1.6185	1.62476	1.19704
P09871	Complement C1s subcomponent	85.5	76.4	119.9	0.893567	1.40234	1.56937	1.1115
P02751	Fibronectin	64.3	80.5	126.2	1.25194	1.96267	1.5677	1.10888
P03952	Plasma kallikrein	95.3	108.9	168.3	1.14271	1.766	1.54545	1.07363
P26038	Moesin	71.2	69.1	104.2	0.970506	1.46348	1.50796	1.01305
P02786	Transferrin receptor protein 1	58.2	51.9	78	0.891753	1.34021	1.50289	1.00475

## Sheet: Overlapping up
			Relative Quantitation
Time point		Name	NR1	NR2	NR3
1:3 and 2:3	Q9NZR1	Tropomodulin-2	63.9	49.3	604.3
1:3 and 2:3	P14174	Macrophage migration inhibitory factor	37.8	47.8	335.2
1:3 and 2:3	P62805	Histone H4	55.4	65	332
1:3 and 2:3	P23528	Cofilin-1	41.8	54	229.9
1:3 and 2:3	P68431	Histone H3.1	54.2	60.9	263.4
1:3 and 2:3	J3KN67	Tropomyosin alpha-3 chain	50.3	58.3	237.8
1:3 and 2:3	Q6S8J3	POTE ankyrin domain family member E	26	37.8	118.1
1:3 and 2:3	P08238	Heat shock protein HSP 90-beta	56.1	62.5	247.8
1:3 and 2:3	P68363	Tubulin alpha-1B chain	58.1	72.5	252.9
1:3 and 2:3	P04075	Fructose-bisphosphate aldolase A	64.6	81.3	266.4
1:3 and 2:3	Q9HC84	Mucin-5B	39.4	34.9	140.3
1:3 and 2:3	P06703	Protein S100-A6	82.8	111	291.1
1:3 and 2:3	P14618	Pyruvate kinase PKM	60.9	72.4	212.1
1:3 and 2:3	Q8TCU4	Alstrom syndrome protein 1	72.4	82.1	235.4
1:3 and 2:3	P08670	Vimentin	101.5	59.9	316.7
1:3 and 2:3	P14151	L-selectin	51.2	48.2	158.2
1:3 and 2:3	P11142	Heat shock cognate 71 kDa protein	53.7	44.6	161.7
1:3 and 2:3	P62937	Peptidyl-prolyl cis-trans isomerase A	81	75.5	235.3
1:3 and 2:3	Q9Y6Z7	Collectin-10	52.5	57.1	150.2
1:3 and 2:3	Q96DA0	Zymogen granule protein 16 homolog B	12	9.8	33.9
1:3 and 2:3	O43866	CD5 antigen-like	69.1	79.9	184.8
1:3 and 2:3	P14625	Endoplasmin	85.8	89.8	223.6
1:3 and 2:3	O60814	Histone H2B type 1-K	125.8	63	323.2
1:3 and 2:3	P11021	78 kDa glucose-regulated protein	66.6	73.9	157.6
1:3 and 2:3	P46783	40S ribosomal protein S10	80.4	69.4	188.3
1:3 and 2:3	Q9BWP8	Collectin-11	85.2	82.1	193.5
1:3 and 2:3	P10314	HLA class I histocompatibility antigen, A-32 alpha chain	36.3	42.5	80.5
1:3 and 2:3	P07358	Complement component C8 beta chain	58.4	54.4	128.9
1:3 and 2:3	Q9H4G4	Golgi-associated plant pathogenesis-related protein 1	44.4	56.2	96.7
1:3 and 2:3	P31946	14-3-3 protein beta/alpha	157.4	70.7	339.2
1:3 and 2:3	Q6UWD8	Transmembrane protein C16orf54	51.8	57.1	111.2
1:3 and 2:3	Q15848	Adiponectin	45.2	58.2	96.4
1:3 and 2:3	P07477	Trypsin-1	49.3	44.7	101.7
1:3 and 2:3	P10412	Histone H1.4	87.9	71.3	179.7
1:3 and 2:3	P06681	Complement C2	95.8	78.9	189.8
1:3 and 2:3	P02751	Fibronectin	64.3	80.5	126.2
1:3 and 2:3	P81605	Dermcidin	33.5	27	65.7
1:3 and 2:3	Q13093	Platelet-activating factor acetylhydrolase	97.6	89.6	189.4
1:3 and 2:3	Q9ULM3	YEATS domain-containing protein 2	15.9	16.4	30.6
1:3 and 2:3	P55201	Peregrin	2.5	2.2	4.8
1:3 and 2:3	P62979	Ubiquitin-40S ribosomal protein S27a	68	66.1	124.2
1:3 and 2:3	P03952	Plasma kallikrein	95.3	108.9	168.3
1:3 and 2:3	P23142	Fibulin-1	115.9	115.9	204.1
1:3 and 2:3	A0A0D9SG88	Complement factor H	70.6	66.2	122.6
1:3 and 2:3	Q07954	Prolow-density lipoprotein receptor-related protein 1	45.6	45.2	77.1
1:3 and 2:3	P11171	Protein 4.1	75.2	57.2	124.3
1:3 and 2:3	P12109	Collagen alpha-1(VI) chain	64	61.1	104.5
1:3 and 2:3	P02745	Complement C1q subcomponent subunit A	51.9	51.7	84
1:3 and 2:3	P04899	Guanine nucleotide-binding protein G(i) subunit alpha-2	86.9	69.5	136.5
1:3 and 2:3	P15144	Aminopeptidase N	43.9	34.8	67.6
1:3 and 2:3	P05160	Coagulation factor XIII B chain	62.4	51.4	94.8
1:3 and 2:3	P02724	Glycophorin-A	65.3	55.3	98.7

## Sheet: NR 1vs2 down
		Relative Quantitation			Fold Change
ID	Name	NR1	NR2	NR3	NR 1:2	NR 1:3	NR 2:3	Log FC 1:2
P13987	CD59 glycoprotein	201.3	124.1	185	0.616493	0.919026	1.49073	-1.19297
P51948	CDK-activating kinase assembly factor MAT1	230.2	141	169.8	0.612511	0.737619	1.20426	-1.20895
P08670	Vimentin	101.5	59.9	316.7	0.590148	3.1202	5.28715	-1.30068
P11277	Spectrin beta chain, erythrocytic	198.9	108.9	142.8	0.547511	0.717949	1.31129	-1.48563
P02730	Band 3 anion transport protein	175.5	90.6	76.3	0.516239	0.434758	0.842163	-1.63068
O60814	Histone H2B type 1-K	125.8	63	323.2	0.500795	2.56916	5.13016	-1.70559
P31946	14-3-3 protein beta/alpha	157.4	70.7	339.2	0.449174	2.15502	4.79774	-1.97389
Q8WZ42	Titin	151.8	66.7	94.1	0.439394	0.619895	1.41079	-2.02819
Q13201	Multimerin-1	132	57.1	95.3	0.432576	0.72197	1.669	-2.06676
P04406	Glyceraldehyde-3-phosphate dehydrogenase	226.3	88.3	184.8	0.39019	0.816615	2.09287	-2.32109
Q6FI13	Histone H2A type 2-A	153.6	48.9	187	0.318359	1.21745	3.82413	-2.82287
Q96H78	Solute carrier family 25 member 44	299.4	90.8	115	0.303273	0.384102	1.26652	-2.9426

## Sheet: NR 1vs3 down
		Relative Quantitation			Fold Change
ID	Name	NR1	NR2	NR3	NR 1:2	NR 1:3	NR 2:3	Log FC 1:3
P04003	C4b-binding protein alpha chain	151	142.4	99.3	0.943046	0.657616	0.697331	-1.03371
Q9HCS7	Pre-mRNA-splicing factor SYF1	194.5	192.6	127.8	0.990231	0.657069	0.663551	-1.03576
O75636	Ficolin-3	143	124.4	91.6	0.86993	0.640559	0.736334	-1.09852
P13671	Complement component C6	135	115.9	84.2	0.858519	0.623704	0.726488	-1.16429
Q8WZ42	Titin	151.8	66.7	94.1	0.439394	0.619895	1.41079	-1.1794
P27169	Serum paraoxonase/arylesterase 1	141.7	141.3	87	0.997177	0.613973	0.615711	-1.20307
Q96Q89	Kinesin-like protein KIF20B	101.5	232	61.5	2.28571	0.605911	0.265086	-1.23567
P49221	Protein-glutamine gamma-glutamyltransferase 4	171.6	123.9	95.3	0.722028	0.555361	0.769169	-1.45052
P08697	Alpha-2-antiplasmin	135.4	114.5	71.3	0.845643	0.526588	0.622707	-1.58173
P02730	Band 3 anion transport protein	175.5	90.6	76.3	0.516239	0.434758	0.842163	-2.05435
P20851	C4b-binding protein beta chain	136.3	130.5	54.2	0.957447	0.397652	0.415326	-2.27437
Q96H78	Solute carrier family 25 member 44	299.4	90.8	115	0.303273	0.384102	1.26652	-2.35988

## Sheet: NR 2vs3 down
		Relative Quantitation			Fold Change
ID	Name	NR1	NR2	NR3	NR 1:2	NR 1:3	NR 2:3	Log FC 2:3
Q9HCS7	Pre-mRNA-splicing factor SYF1	194.5	192.6	127.8	0.990231	0.657069	0.663551	-1.01155
P08697	Alpha-2-antiplasmin	135.4	114.5	71.3	0.845643	0.526588	0.622707	-1.16823
P27169	Serum paraoxonase/arylesterase 1	141.7	141.3	87	0.997177	0.613973	0.615711	-1.1961
P20851	C4b-binding protein beta chain	136.3	130.5	54.2	0.957447	0.397652	0.415326	-2.16712
Q96Q89	Kinesin-like protein KIF20B	101.5	232	61.5	2.28571	0.605911	0.265086	-3.27451

## Sheet: Overlapping down
			Relative Quantitation
Time point		Name	NR1	NR2	NR3
1:2 and 1:3	P02730	Band 3 anion transport protein	175.5	90.6	76.3
1:2 and 1:3	Q8WZ42	Titin	151.8	66.7	94.1
1:2 and 1:3	Q96H78	Solute carrier family 25 member 44	299.4	90.8	115
1:3 and 2:3	Q9HCS7	Pre-mRNA-splicing factor SYF1	194.5	192.6	127.8
1:3 and 2:3	P27169	Serum paraoxonase/arylesterase 1	141.7	141.3	87
1:3 and 2:3	Q96Q89	Kinesin-like protein KIF20B	101.5	232	61.5
1:3 and 2:3	P08697	Alpha-2-antiplasmin	135.4	114.5	71.3
1:3 and 2:3	P20851	C4b-binding protein beta chain	136.3	130.5	54.2

## Sheet: NR 1vs2 no change
		Relative Quantitation			Fold Change
ID	Name	NR1	NR2	NR3	NR 1:2	NR 1:3	NR 2:3	Log FC 1:2
P05106	Integrin beta-3	56.7	38.6	70.2	0.680776	1.2381	1.81865	-0.948348
P16157	Ankyrin-1	144.2	99.1	198.7	0.68724	1.37795	2.00505	-0.925041
P07996	Thrombospondin-1	105.4	75.3	100.1	0.714421	0.949715	1.32935	-0.829375
P49221	Protein-glutamine gamma-glutamyltransferase 4	171.6	123.9	95.3	0.722028	0.555361	0.769169	-0.803254
P17936	Insulin-like growth factor-binding protein 3	82.9	60.1	115.9	0.72497	1.39807	1.92845	-0.793225
P27105	Erythrocyte band 7 integral membrane protein	86.3	65.4	91.8	0.757822	1.06373	1.40367	-0.683924
P11171	Protein 4.1	75.2	57.2	124.3	0.760638	1.65293	2.17308	-0.674774
P32119	Peroxiredoxin-2	122.4	93.9	89.9	0.767157	0.734477	0.957401	-0.653728
Q9NZR1	Tropomodulin-2	63.9	49.3	604.3	0.771518	9.45696	12.2576	-0.639747
P15144	Aminopeptidase N	43.9	34.8	67.6	0.792711	1.53986	1.94253	-0.572915
P06702	Protein S100-A9	82.1	65.2	68.2	0.794153	0.830694	1.04601	-0.56843
A0A0G2JRQ6	Uncharacterized protein (Fragment)	58.4	46.4	68.6	0.794521	1.17466	1.47845	-0.56729
P04899	Guanine nucleotide-binding protein G(i) subunit alpha-2	86.9	69.5	136.5	0.79977	1.57077	1.96403	-0.551049
P00488	Coagulation factor XIII A chain	111.6	89.5	105.4	0.801971	0.944444	1.17765	-0.54427
P81605	Dermcidin	33.5	27	65.7	0.80597	1.96119	2.43333	-0.532003
P10412	Histone H1.4	87.9	71.3	179.7	0.811149	2.04437	2.52034	-0.516206
P00450	Ceruloplasmin	112.5	91.6	111.3	0.814222	0.989333	1.21507	-0.506879
P02747	Complement C1q subcomponent subunit C	111.7	91	79.8	0.814682	0.714414	0.876923	-0.505487
Q96DA0	Zymogen granule protein 16 homolog B	12	9.8	33.9	0.816667	2.825	3.45918	-0.499486
P06681	Complement C2	95.8	78.9	189.8	0.823591	1.98121	2.40558	-0.478664
P05160	Coagulation factor XIII B chain	62.4	51.4	94.8	0.823718	1.51923	1.84436	-0.478283
Q7RTY7	Ovochymase-1	53.3	44.1	78.2	0.827392	1.46717	1.77324	-0.467307
P11142	Heat shock cognate 71 kDa protein	53.7	44.6	161.7	0.83054	3.01117	3.62556	-0.457941
P16671	Platelet glycoprotein 4	124.6	103.5	109.7	0.830658	0.880417	1.0599	-0.457591
P08697	Alpha-2-antiplasmin	135.4	114.5	71.3	0.845643	0.526588	0.622707	-0.413497
P02724	Glycophorin-A	65.3	55.3	98.7	0.846861	1.51149	1.78481	-0.409947
P19827	Inter-alpha-trypsin inhibitor heavy chain H1	108.4	92.1	107.2	0.849631	0.98893	1.16395	-0.401892
P19823	Inter-alpha-trypsin inhibitor heavy chain H2	97.1	83.1	136.1	0.855819	1.40165	1.63779	-0.383995
P02765	Alpha-2-HS-glycoprotein	99.9	85.5	126	0.855856	1.26126	1.47368	-0.383888
O75882	Attractin	96.6	82.8	139.6	0.857143	1.44513	1.68599	-0.380182
P13671	Complement component C6	135	115.9	84.2	0.858519	0.623704	0.726488	-0.376227
P08514	Integrin alpha-IIb	70.6	60.7	90.1	0.859773	1.2762	1.48435	-0.372625
P46783	40S ribosomal protein S10	80.4	69.4	188.3	0.863184	2.34204	2.71326	-0.362861
Q05707	Collagen alpha-1(XIV) chain	141.3	122.5	144	0.86695	1.01911	1.17551	-0.352125
P00748	Coagulation factor XII	128.4	111.5	117.7	0.86838	0.916667	1.05561	-0.348059
O75636	Ficolin-3	143	124.4	91.6	0.86993	0.640559	0.736334	-0.343661
P00751	Complement factor B	121.9	106.2	112.3	0.871206	0.921247	1.05744	-0.340046
P07357	Complement component C8 alpha chain	122.2	106.8	108.9	0.873977	0.891162	1.01966	-0.332214
P55201	Peregrin	2.5	2.2	4.8	0.88	1.92	2.18182	-0.315276
Q9HC84	Mucin-5B	39.4	34.9	140.3	0.885787	3.56091	4.02006	-0.299111
P02746	Complement C1q subcomponent subunit B	103.4	91.9	107.6	0.888781	1.04062	1.17084	-0.290787
P10643	Complement component C7	119	105.9	152.2	0.889916	1.27899	1.4372	-0.287641
P02786	Transferrin receptor protein 1	58.2	51.9	78	0.891753	1.34021	1.50289	-0.282556
P00734	Prothrombin	142.3	127	122.4	0.892481	0.860155	0.96378	-0.280543
P09871	Complement C1s subcomponent	85.5	76.4	119.9	0.893567	1.40234	1.56937	-0.277542
P07305	Histone H1.0	176.5	158.5	186.9	0.898017	1.05892	1.17918	-0.265291
P02749	Beta-2-glycoprotein 1	156.2	140.6	167.1	0.900128	1.06978	1.18848	-0.2595
P07477	Trypsin-1	49.3	44.7	101.7	0.906694	2.06288	2.27517	-0.241576
P08603	Complement factor _H	111.9	101.6	117.4	0.907954	1.04915	1.15551	-0.238151
Q13093	Platelet-activating factor acetylhydrolase	97.6	89.6	189.4	0.918033	1.94057	2.11384	-0.210924
P01008	Antithrombin-III	116.6	107.1	91	0.918525	0.780446	0.849673	-0.209602
P06276	Cholinesterase	104.5	96.2	103.6	0.920574	0.991388	1.07692	-0.204106
P02790	Hemopexin	125.2	115.5	96.3	0.922524	0.769169	0.833766	-0.198887
Q92496	Complement factor H-related protein 4	154.9	142.9	130.8	0.922531	0.844416	0.915325	-0.19887
P07225	Vitamin K-dependent protein S	97.9	90.9	93	0.928498	0.949949	1.0231	-0.182967
A1L4H1	Soluble scavenger receptor cysteine-rich domain-containing protein SSC5D	100.1	93	82.3	0.929071	0.822178	0.884946	-0.181446
P07358	Complement component C8 beta chain	58.4	54.4	128.9	0.931507	2.20719	2.36949	-0.174989
P62937	Peptidyl-prolyl cis-trans isomerase A	81	75.5	235.3	0.932099	2.90494	3.11656	-0.173422
Q14624	Inter-alpha-trypsin inhibitor heavy chain H4	110.3	102.9	119	0.93291	1.07888	1.15646	-0.171276
P22792	Carboxypeptidase N subunit 2	111.3	103.9	91.2	0.933513	0.819407	0.877767	-0.169683
P43652	Afamin	84.2	78.8	117.6	0.935867	1.39667	1.49239	-0.163471
A0A0D9SG88	Complement factor H	70.6	66.2	122.6	0.937677	1.73654	1.85196	-0.158706
P27918	Properdin	107.1	100.5	135.4	0.938375	1.26424	1.34726	-0.15687
P02774	Vitamin D-binding protein	113.9	106.9	125.6	0.938543	1.10272	1.17493	-0.15643
P14151	L-selectin	51.2	48.2	158.2	0.941406	3.08984	3.28216	-0.148917
P0C0L4	Complement C4-A	120.3	113.3	136	0.941812	1.13051	1.20035	-0.147854
P04003	C4b-binding protein alpha chain	151	142.4	99.3	0.943046	0.657616	0.697331	-0.144624
P02760	Protein AMBP	81.2	76.6	112.3	0.94335	1.383	1.46606	-0.14383
P01031	Complement C5	107.4	101.6	104.9	0.945996	0.976723	1.03248	-0.136921
P05155	Plasma protease C1 inhibitor	105.6	100	94.1	0.94697	0.891098	0.941	-0.134384
P00747	Plasminogen	102.4	97	129.2	0.947266	1.26172	1.33196	-0.133614
P12109	Collagen alpha-1(VI) chain	64	61.1	104.5	0.954688	1.63281	1.71031	-0.114365
Q15485	Ficolin-2	87.4	83.5	102.7	0.955378	1.17506	1.22994	-0.112583
P20851	C4b-binding protein beta chain	136.3	130.5	54.2	0.957447	0.397652	0.415326	-0.107247
P78509	Reelin	104.8	100.4	140.5	0.958015	1.34065	1.3994	-0.105784
Q9BWP8	Collectin-11	85.2	82.1	193.5	0.963615	2.27113	2.35688	-0.0914096
P01011	Alpha-1-antichymotrypsin	103.4	99.9	87.2	0.966151	0.843327	0.872873	-0.0849278
P0DJI8	Serum amyloid A-1 protein	62	60.1	57.2	0.969355	0.922581	0.951747	-0.0767626
P26038	Moesin	71.2	69.1	104.2	0.970506	1.46348	1.50796	-0.0738364
P01024	Complement C3	123.5	119.9	95.6	0.97085	0.774089	0.797331	-0.0729609
P62979	Ubiquitin-40S ribosomal protein S27a	68	66.1	124.2	0.972059	1.82647	1.87897	-0.0698925
P20742	Pregnancy zone protein	68.6	66.9	76.4	0.975219	1.1137	1.142	-0.0618884
P11226	Mannose-binding protein C	133.3	131.2	160.6	0.984246	1.2048	1.22409	-0.0391633
P55072	Transitional endoplasmic reticulum ATPase	96.3	95.1	112	0.987539	1.16303	1.17771	-0.0309258
Q06033	Inter-alpha-trypsin inhibitor heavy chain H3	102.3	101.3	118.4	0.990225	1.15738	1.16881	-0.0242271
Q9HCS7	Pre-mRNA-splicing factor SYF1	194.5	192.6	127.8	0.990231	0.657069	0.663551	-0.0242109
Q07954	Prolow-density lipoprotein receptor-related protein 1	45.6	45.2	77.1	0.991228	1.69079	1.70575	-0.0217297
Q8NI99	Angiopoietin-related protein 6	118.1	117.6	113.2	0.995766	0.95851	0.962585	-0.0104638
P02745	Complement C1q subcomponent subunit A	51.9	51.7	84	0.996146	1.6185	1.62476	-0.00952242
P27169	Serum paraoxonase/arylesterase 1	141.7	141.3	87	0.997177	0.613973	0.615711	-0.00697189
P05546	Heparin cofactor 2	109.2	108.9	97.1	0.997253	0.889194	0.891644	-0.00678488
Q08380	Galectin-3-binding protein	75.7	75.5	91.6	0.997358	1.21004	1.21325	-0.00652462
P23142	Fibulin-1	115.9	115.9	204.1	1	1.761	1.761	0
P35542	Serum amyloid A-4 protein	83.1	83.2	90.8	1.0012	1.09266	1.09135	0.00296609
Q92954	Proteoglycan 4	125.5	126	124.2	1.00398	0.989641	0.985714	0.00980639
P04004	Vitronectin	96.9	97.5	97.3	1.00619	1.00413	0.997949	0.0152241
P0C0L5	Complement C4-B	116.3	117.3	130.8	1.0086	1.12468	1.11509	0.0211157
P02743	Serum amyloid P-component	124.3	127	125.8	1.02172	1.01207	0.990551	0.0529986
Q9ULM3	YEATS domain-containing protein 2	15.9	16.4	30.6	1.03145	1.92453	1.86585	0.0763622
P01042	Kininogen-1	92.6	96.4	117.2	1.04104	1.26566	1.21577	0.0991875
P02748	Complement component C9	71.5	74.7	93.2	1.04476	1.3035	1.24766	0.107981
P14625	Endoplasmin	85.8	89.8	223.6	1.04662	2.60606	2.48998	0.11238
P0DJI9	Serum amyloid A-2 protein	43.4	45.5	63.7	1.04839	1.46774	1.4	0.11654
P10909	Clusterin	103.3	110.7	99.3	1.07164	0.961278	0.897019	0.170635
P15169	Carboxypeptidase N catalytic chain	84.2	91	95.6	1.08076	1.13539	1.05055	0.191544
O00187	Mannan-binding lectin serine protease 2	83.2	90	87.7	1.08173	1.05409	0.974444	0.193759
Q9Y6Z7	Collectin-10	52.5	57.1	150.2	1.08762	2.86095	2.63047	0.207147
Q6UWD8	Transmembrane protein C16orf54	51.8	57.1	111.2	1.10232	2.14672	1.94746	0.240252
O43820	Hyaluronidase-3	95.3	105.2	157.4	1.10388	1.65163	1.4962	0.243753
P11021	78 kDa glucose-regulated protein	66.6	73.9	157.6	1.10961	2.36637	2.13261	0.256516
P08238	Heat shock protein HSP 90-beta	56.1	62.5	247.8	1.11408	4.41711	3.9648	0.266437
P68431	Histone H3.1	54.2	60.9	263.4	1.12362	4.85978	4.32512	0.287453
Q8TCU4	Alstrom syndrome protein 1	72.4	82.1	235.4	1.13398	3.25138	2.86724	0.310093
P02766	Transthyretin	77.3	87.9	76.5	1.13713	0.989651	0.870307	0.316934
P03952	Plasma kallikrein	95.3	108.9	168.3	1.14271	1.766	1.54545	0.329005
O43866	CD5 antigen-like	69.1	79.9	184.8	1.1563	2.67438	2.31289	0.358159
J3KN67	Tropomyosin alpha-3 chain	50.3	58.3	237.8	1.15905	4.72763	4.0789	0.364019
Q16787	Laminin subunit alpha-3	41.7	48.6	71.5	1.16547	1.71463	1.47119	0.377646
P10314	HLA class I histocompatibility antigen, A-32 alpha chain	36.3	42.5	80.5	1.1708	2.21763	1.89412	0.388902
P62805	Histone H4	55.4	65	332	1.17329	5.99278	5.10769	0.394134
P12259	Coagulation factor V	69.1	81.3	96.2	1.17656	1.39219	1.18327	0.400999
P00736	Complement C1r subcomponent	76.6	90.7	98.2	1.18407	1.28198	1.08269	0.416707
P14618	Pyruvate kinase PKM	60.9	72.4	212.1	1.18883	3.48276	2.92956	0.426604
P02753	Retinol-binding protein 4	91	110.1	92.4	1.20989	1.01538	0.839237	0.469904
P68363	Tubulin alpha-1B chain	58.1	72.5	252.9	1.24785	4.35284	3.48828	0.546091
P02751	Fibronectin	64.3	80.5	126.2	1.25194	1.96267	1.5677	0.554172
P04075	Fructose-bisphosphate aldolase A	64.6	81.3	266.4	1.25851	4.12384	3.27675	0.567081
P04196	Histidine-rich glycoprotein	55.1	69.6	80.2	1.26316	1.45554	1.1523	0.576165
P14174	Macrophage migration inhibitory factor	37.8	47.8	335.2	1.26455	8.86772	7.01255	0.578882
Q9H4G4	Golgi-associated plant pathogenesis-related protein 1	44.4	56.2	96.7	1.26577	2.17793	1.72064	0.581252
P49913	Cathelicidin antimicrobial peptide	137.4	174.3	136.9	1.26856	0.996361	0.785427	0.586688
Q15848	Adiponectin	45.2	58.2	96.4	1.28761	2.13274	1.65636	0.623453
P23528	Cofilin-1	41.8	54	229.9	1.29187	5.5	4.25741	0.63159
P06396	Gelsolin	119.8	155.2	112	1.29549	0.934891	0.721649	0.638504
P06703	Protein S100-A6	82.8	111	291.1	1.34058	3.5157	2.62252	0.722879
P04275	von Willebrand factor	39.2	55.9	73.1	1.42602	1.8648	1.30769	0.875261
Q6S8J3	POTE ankyrin domain family member E	26	37.8	118.1	1.45385	4.54231	3.12434	0.922922

## Sheet: NR 1vs3 no change
		Relative Quantitation			Fold Change
ID	Name	NR1	NR2	NR3	NR 1:2	NR 1:3	NR 2:3	Log FC 1:3
Q9UHG3	Prenylcysteine oxidase 1	94.9	146.5	141.5	1.54373	1.49104	0.96587	0.985229
P0DJI9	Serum amyloid A-2 protein	43.4	45.5	63.7	1.04839	1.46774	1.4	0.946383
Q7RTY7	Ovochymase-1	53.3	44.1	78.2	0.827392	1.46717	1.77324	0.945416
P26038	Moesin	71.2	69.1	104.2	0.970506	1.46348	1.50796	0.939216
P04196	Histidine-rich glycoprotein	55.1	69.6	80.2	1.26316	1.45554	1.1523	0.925786
O75882	Attractin	96.6	82.8	139.6	0.857143	1.44513	1.68599	0.908099
P09871	Complement C1s subcomponent	85.5	76.4	119.9	0.893567	1.40234	1.56937	0.83396
P19823	Inter-alpha-trypsin inhibitor heavy chain H2	97.1	83.1	136.1	0.855819	1.40165	1.63779	0.832744
P17936	Insulin-like growth factor-binding protein 3	82.9	60.1	115.9	0.72497	1.39807	1.92845	0.82644
P43652	Afamin	84.2	78.8	117.6	0.935867	1.39667	1.49239	0.823977
P12259	Coagulation factor V	69.1	81.3	96.2	1.17656	1.39219	1.18327	0.816037
P02760	Protein AMBP	81.2	76.6	112.3	0.94335	1.383	1.46606	0.79972
P16157	Ankyrin-1	144.2	99.1	198.7	0.68724	1.37795	2.00505	0.790684
P78509	Reelin	104.8	100.4	140.5	0.958015	1.34065	1.3994	0.723006
P02786	Transferrin receptor protein 1	58.2	51.9	78	0.891753	1.34021	1.50289	0.722192
P02748	Complement component C9	71.5	74.7	93.2	1.04476	1.3035	1.24766	0.653694
P00736	Complement C1r subcomponent	76.6	90.7	98.2	1.18407	1.28198	1.08269	0.612652
P10643	Complement component C7	119	105.9	152.2	0.889916	1.27899	1.4372	0.606888
P08514	Integrin alpha-IIb	70.6	60.7	90.1	0.859773	1.2762	1.48435	0.601507
P01042	Kininogen-1	92.6	96.4	117.2	1.04104	1.26566	1.21577	0.581043
P27918	Properdin	107.1	100.5	135.4	0.938375	1.26424	1.34726	0.578275
P00747	Plasminogen	102.4	97	129.2	0.947266	1.26172	1.33196	0.573354
P02765	Alpha-2-HS-glycoprotein	99.9	85.5	126	0.855856	1.26126	1.47368	0.572459
P05106	Integrin beta-3	56.7	38.6	70.2	0.680776	1.2381	1.81865	0.526739
Q6FI13	Histone H2A type 2-A	153.6	48.9	187	0.318359	1.21745	3.82413	0.485262
Q08380	Galectin-3-binding protein	75.7	75.5	91.6	0.997358	1.21004	1.21325	0.470208
P11226	Mannose-binding protein C	133.3	131.2	160.6	0.984246	1.2048	1.22409	0.459508
Q15485	Ficolin-2	87.4	83.5	102.7	0.955378	1.17506	1.22994	0.397856
A0A0G2JRQ6	Uncharacterized protein (Fragment)	58.4	46.4	68.6	0.794521	1.17466	1.47845	0.397017
P55072	Transitional endoplasmic reticulum ATPase	96.3	95.1	112	0.987539	1.16303	1.17771	0.372487
Q06033	Inter-alpha-trypsin inhibitor heavy chain H3	102.3	101.3	118.4	0.990225	1.15738	1.16881	0.360473
P15169	Carboxypeptidase N catalytic chain	84.2	91	95.6	1.08076	1.13539	1.05055	0.313166
P0C0L4	Complement C4-A	120.3	113.3	136	0.941812	1.13051	1.20035	0.302532
P0C0L5	Complement C4-B	116.3	117.3	130.8	1.0086	1.12468	1.11509	0.289782
P20742	Pregnancy zone protein	68.6	66.9	76.4	0.975219	1.1137	1.142	0.265597
P02774	Vitamin D-binding protein	113.9	106.9	125.6	0.938543	1.10272	1.17493	0.241159
P35542	Serum amyloid A-4 protein	83.1	83.2	90.8	1.0012	1.09266	1.09135	0.21855
Q14624	Inter-alpha-trypsin inhibitor heavy chain H4	110.3	102.9	119	0.93291	1.07888	1.15646	0.187241
P02749	Beta-2-glycoprotein 1	156.2	140.6	167.1	0.900128	1.06978	1.18848	0.166365
P27105	Erythrocyte band 7 integral membrane protein	86.3	65.4	91.8	0.757822	1.06373	1.40367	0.152375
P07305	Histone H1.0	176.5	158.5	186.9	0.898017	1.05892	1.17918	0.141203
O00187	Mannan-binding lectin serine protease 2	83.2	90	87.7	1.08173	1.05409	0.974444	0.129911
P08603	Complement factor A_H	111.9	101.6	117.4	0.907954	1.04915	1.15551	0.118336
P02746	Complement C1q subcomponent subunit B	103.4	91.9	107.6	0.888781	1.04062	1.17084	0.0981976
Q05707	Collagen alpha-1(XIV) chain	141.3	122.5	144	0.86695	1.01911	1.17551	0.0466822
P02753	Retinol-binding protein 4	91	110.1	92.4	1.20989	1.01538	0.839237	0.0376542
P02743	Serum amyloid P-component	124.3	127	125.8	1.02172	1.01207	0.990551	0.0295842
P04004	Vitronectin	96.9	97.5	97.3	1.00619	1.00413	0.997949	0.0101599
P49913	Cathelicidin antimicrobial peptide	137.4	174.3	136.9	1.26856	0.996361	0.785427	-0.00899127
P06276	Cholinesterase	104.5	96.2	103.6	0.920574	0.991388	1.07692	-0.0213329
P02766	Transthyretin	77.3	87.9	76.5	1.13713	0.989651	0.870307	-0.0256575
Q92954	Proteoglycan 4	125.5	126	124.2	1.00398	0.989641	0.985714	-0.0256806
P00450	Ceruloplasmin	112.5	91.6	111.3	0.814222	0.989333	1.21507	-0.0264485
P19827	Inter-alpha-trypsin inhibitor heavy chain H1	108.4	92.1	107.2	0.849631	0.98893	1.16395	-0.0274545
P01031	Complement C5	107.4	101.6	104.9	0.945996	0.976723	1.03248	-0.058088
P10909	Clusterin	103.3	110.7	99.3	1.07164	0.961278	0.897019	-0.0973988
Q8NI99	Angiopoietin-related protein 6	118.1	117.6	113.2	0.995766	0.95851	0.962585	-0.104511
P07225	Vitamin K-dependent protein S	97.9	90.9	93	0.928498	0.949949	1.0231	-0.126637
P07996	Thrombospondin-1	105.4	75.3	100.1	0.714421	0.949715	1.32935	-0.127244
P00488	Coagulation factor XIII A chain	111.6	89.5	105.4	0.801971	0.944444	1.17765	-0.14097
P06396	Gelsolin	119.8	155.2	112	1.29549	0.934891	0.721649	-0.166043
P0DJI8	Serum amyloid A-1 protein	62	60.1	57.2	0.969355	0.922581	0.951747	-0.198736
P00751	Complement factor B	121.9	106.2	112.3	0.871206	0.921247	1.05744	-0.202304
P13987	CD59 glycoprotein	201.3	124.1	185	0.616493	0.919026	1.49073	-0.208256
P00748	Coagulation factor XII	128.4	111.5	117.7	0.86838	0.916667	1.05561	-0.214596
P07357	Complement component C8 alpha chain	122.2	106.8	108.9	0.873977	0.891162	1.01966	-0.28419
P05155	Plasma protease C1 inhibitor	105.6	100	94.1	0.94697	0.891098	0.941	-0.284366
P05546	Heparin cofactor 2	109.2	108.9	97.1	0.997253	0.889194	0.891644	-0.289642
P16671	Platelet glycoprotein 4	124.6	103.5	109.7	0.830658	0.880417	1.0599	-0.314107
P00734	Prothrombin	142.3	127	122.4	0.892481	0.860155	0.96378	-0.371532
Q92496	Complement factor H-related protein 4	154.9	142.9	130.8	0.922531	0.844416	0.915325	-0.417077
P01011	Alpha-1-antichymotrypsin	103.4	99.9	87.2	0.966151	0.843327	0.872873	-0.42026
P06702	Protein S100-A9	82.1	65.2	68.2	0.794153	0.830694	1.04601	-0.457483
A1L4H1	Soluble scavenger receptor cysteine-rich domain-containing protein SSC5D	100.1	93	82.3	0.929071	0.822178	0.884946	-0.482899
P22792	Carboxypeptidase N subunit 2	111.3	103.9	91.2	0.933513	0.819407	0.877767	-0.491224
P04406	Glyceraldehyde-3-phosphate dehydrogenase	226.3	88.3	184.8	0.39019	0.816615	2.09287	-0.499642
P01008	Antithrombin-III	116.6	107.1	91	0.918525	0.780446	0.849673	-0.611371
P01024	Complement C3	123.5	119.9	95.6	0.97085	0.774089	0.797331	-0.631542
P02790	Hemopexin	125.2	115.5	96.3	0.922524	0.769169	0.833766	-0.647267
P51948	CDK-activating kinase assembly factor MAT1	230.2	141	169.8	0.612511	0.737619	1.20426	-0.750563
P32119	Peroxiredoxin-2	122.4	93.9	89.9	0.767157	0.734477	0.957401	-0.761092
Q13201	Multimerin-1	132	57.1	95.3	0.432576	0.72197	1.669	-0.803453
P11277	Spectrin beta chain, erythrocytic	198.9	108.9	142.8	0.547511	0.717949	1.31129	-0.817227
P02747	Complement C1q subcomponent subunit C	111.7	91	79.8	0.814682	0.714414	0.876923	-0.829401

[truncated: 3 more sheets: NR 2vs3 no change, Overlapping no-change, Overlap comparison]
