# Supplementary material for: Dynamic Landscape of Extracellular Vesicle-Associated Proteins Is Related to Treatment Response of Patients with Metastatic Breast Cancer
Source: Membranes (Basel). 2021 Nov 16;11(11):880. doi: 10.3390/membranes11110880 (PMC8619728; doi:10.3390/membranes11110880)
Supplement: Supplementary file 1 [file membranes-11-00880-s001.zip › Supplementary Data_Table S1_Full data.xlsx]

## Sheet: 470 proteins_raw data
Checked	Protein FDR Confidence	Master	Accession	Description	Exp. q-value	Sum PEP Score	Coverage	# Peptides	# PSMs	# Unique Peptides	# Protein Groups	# AAs	MW [kDa]	calc. pI	Found in Sample: [S1] F1: 126, Sample, NR Mixed Response P1	Found in Sample: [S2] F1: 127N, Sample, NR Mixed Response P2	Found in Sample: [S3] F1: 127C, Sample, NR Mixed Response P3	Found in Sample: [S4] F1: 128N, Sample, R Stable Disease P1	Found in Sample: [S5] F1: 128C, Sample, R Stable Disease P2	Found in Sample: [S6] F1: 129N, Sample, R Stable Disease P3	Found in Sample: [S7] F1: 129C, Sample, MR Progressive Disease P1	Found in Sample: [S8] F1: 130N, Sample, MR Progressive Disease P2	Found in Sample: [S9] F1: 130C, Sample, MR Progressive Disease P3	Modifications	Abundances (Scaled): F1: 126, Sample, NR Mixed Response P1	Abundances (Scaled): F1: 127N, Sample, NR Mixed Response P2	Abundances (Scaled): F1: 127C, Sample, NR Mixed Response P3	Abundances (Scaled): F1: 128N, Sample, R Stable Disease P1	Abundances (Scaled): F1: 128C, Sample, R Stable Disease P2	Abundances (Scaled): F1: 129N, Sample, R Stable Disease P3	Abundances (Scaled): F1: 129C, Sample, MR Progressive Disease P1	Abundances (Scaled): F1: 130N, Sample, MR Progressive Disease P2	Abundances (Scaled): F1: 130C, Sample, MR Progressive Disease P3	emPAI	# Razor Peptides	Score Sequest HT	# Peptides Sequest HT	Score Mascot	# Peptides Mascot
FALSE	High	Master Protein	P04114	Apolipoprotein B-100 OS=Homo sapiens GN=APOB PE=1 SV=2	0	2844.36	66.7982	392	2318	392	1	4563	515.3	7.05	High	High	High	High	High	High	High	High	High	Acetyl [K51; K539]	125	162.1	100.7	95.9	102.6	82.5	123.1	58.2	70.8	189.546	0	1566.62	95	21934	386
FALSE	High	Master Protein	P01023	Alpha-2-macroglobulin OS=Homo sapiens GN=A2M PE=1 SV=3	0	2467.7	82.9715	158	4073	145	1	1474	163.2	6.46	High	High	High	High	High	High	High	High	High	Acetyl [K93; K188; K608; K1019]; Phospho [S614; S616; S617; Y619; Y695]	99.7	103.5	93.4	113.4	92.2	113.4	97.9	99.7	94.8	1.9076e+06	26	5350.41	77	33157	152
FALSE	High	Master Protein	P02675	Fibrinogen beta chain OS=Homo sapiens OX=9606 GN=FGB PE=1 SV=2	0	1313.87	91.0387	77	2073	77	1	491	55.9	8.27	High	High	High	High	High	High	High	High	High	Acetyl [K52; K88; K152; K157; K163; K178; K211; K426]; Phospho [S138; Y147; Y149; S261; S262; Y266; Y269; T274; T280]	83.1	80.4	81	121.4	88.8	113	114.1	131.9	128.2	6.04296e+08	0	2751.08	39	10115	73
FALSE	High	Master Protein	P02671	Fibrinogen alpha chain OS=Homo sapiens GN=FGA PE=1 SV=2	0	1205.08	56.2356	109	2976	109	1	866	94.9	6.01	High	High	High	High	High	High	High	High	High	Phospho [T126; Y127; T584; S585; S586; T587; S588; Y589; S594; T595; S609]; Acetyl [K97; K100; K148; K238; K599]	88.4	86.9	87.3	120.4	114.5	101.4	124.8	122	109.6	6.37306e+06	0	2482.99	55	12812	105
FALSE	High	Master Protein	P01024	Complement C3 OS=Homo sapiens OX=9606 GN=C3 PE=1 SV=2	0	1024.09	66.6867	138	847	138	1	1663	187	6.4	High	High	High	High	High	High	High	High	High		123.5	119.9	95.6	118.7	113.4	94.1	102.7	69.9	64.4	133.413	0	821.18	50	7641	128
FALSE	High	Master Protein	P00738	Haptoglobin OS=Homo sapiens GN=HP PE=1 SV=1	0	959.111	81.7734	58	1687	38	1	406	45.2	6.58	High	High	High	High	High	High	High	High	High	Acetyl [K71; K72; K235; K255; K270; K321; K322; K401]; Phospho [Y313; S316; T317; T350; Y352; S357; T368; Y370]	149.9	135.1	117.9	51.7	72.2	39.2	76.6	134.4	146.4	1.1053e+10	48	743.3	36	9692	55
FALSE	High	Master Protein	P01871	Ig mu chain C region OS=Homo sapiens GN=IGHM PE=1 SV=3	0	902.395	76.5487	58	2092	30	1	452	49.3	6.77	High	High	High	High	High	High	High	High	High	Acetyl [K45; K131; K153; K169; K241; K376]; Phospho [T160; T161; T174; T175; Y176; T205; S211; S212; T220; S373]	124.8	137.8	101.3	98.4	88.4	87.6	117.5	110.4	77.2	4.8939e+07	58			13259	58
FALSE	High	Master Protein	P0C0L5	Complement C4-B OS=Homo sapiens OX=9606 GN=C4B PE=1 SV=2	0	876.722	58.3142	108	744	3	1	1744	192.6	7.27	High	High	High	High	High	High	High	High	High		116.3	117.3	130.8	126.1	83.8	84.6	98.2	87.5	109.7	92.126	0	1199.75	53	4884	101
FALSE	High	Master Protein	P0C0L4	Complement C4-A OS=Homo sapiens OX=9606 GN=C4A PE=1 SV=2	0	869.501	57.5688	108	728	3	1	1744	192.7	7.08	High	High	High	High	High	High	High	High	High		120.3	113.3	136	123	111.5	98.1	68.9	64	66.6	94.316	142	1161.95	52	4524	101
FALSE	High	Master Protein	P02679	Fibrinogen gamma chain OS=Homo sapiens OX=9606 GN=FGG PE=1 SV=3	0	847.453	77.4834	54	1575	48	1	453	51.5	5.62	High	High	High	High	High	High	High	High	High	Acetyl [K64; K101; K111; K114; K199; K432]; Phospho [S99; S100; S190; Y193; Y207; S213; T442; Y444; S446; Y448]	77.1	73.3	83.4	119.8	94.6	122.9	94.1	136.9	142.5	4.52035e+06	26	511.58	20	11388	53
FALSE	High	Master Protein	P02751	Fibronectin OS=Homo sapiens OX=9606 GN=FN1 PE=1 SV=4	0	629.725	41.0729	77	627	77	1	2386	262.5	5.71	High	High	High	High	High	High	High	High	High	Phospho [S2384]	64.3	80.5	126.2	60.9	139.6	78.4	135.6	108	118	17.25	0	1023.13	54	4558	58
FALSE	High	Master Protein	P02768	Serum albumin OS=Homo sapiens GN=ALB PE=1 SV=2	0	609.966	77.6683	72	1082	72	1	609	69.3	6.28	High	High	High	High	High	High	High	High	High	Acetyl [K214; K347; K438; K569]	97.1	98.3	130.4	87.3	126.7	99.4	134.5	60.9	87.7	11786.7	0	821.96	41	8151	63
FALSE	High	Master Protein	P01871	Immunoglobulin heavy constant mu OS=Homo sapiens OX=9606 GN=IGHM PE=1 SV=4	0	594.466	71.7439	40	1505	29	1	453	49.4	6.77	High	High	High	High	High	High	High	High	High	Acetyl [K45; K131; K153; K238; K241; K376]; Phospho [S211; S212; T220; S230; S233; T237; T240; T350; T410; Y411; T412; T425]	70.1	100.6	99.8	82.1	48	92.3	68.3	140.2	87.8	25928.4	2	6358.2	40
FALSE	High	Master Protein	P02787	Serotransferrin OS=Homo sapiens GN=TF PE=1 SV=3	0	587.741	60.745	57	623	57	1	698	77	7.12	High	High	High	High	High	High	High	High	High		21	19.9	27.3	24.2	25.4	30.4	23.7	31.1	22.8	697.947	0	388.18	17	4616	48
FALSE	High	Master Protein	P02649	Apolipoprotein E OS=Homo sapiens GN=APOE PE=1 SV=1	0	585.862	88.6435	65	1192	65	1	317	36.1	5.73	High	High	High	High	High	High	High	High	High	Phospho [S147]	90.7	98.2	105.1	78.8	106.3	138.7	88.7	118.1	122.9	251188	0	1858.92	50	7412	65
FALSE	High	Master Protein	Q9Y6R7	IgGFc-binding protein OS=Homo sapiens GN=FCGBP PE=1 SV=3	0	527.719	19.704	71	446	71	1	5405	571.6	5.34	High	High	High	High	High	High	High	High	High		92.3	86.1	92.6	146.8	161	89	92.4	80.8	73.3	2.972	0	781.23	52	3042	58
FALSE	High	Master Protein	P00739	Haptoglobin-related protein OS=Homo sapiens GN=HPR PE=2 SV=2	0	518.754	93.6782	40	786	20	1	348	39	7.09	High	High	High	High	High	High	High	High	High	Acetyl [K72; K73; K212]	137	133.9	123.7	103.1	82.1	59.3	85.7	117.4	89.7	496194	0	273.98	20	3874	38
FALSE	High	Master Protein	P04275	von Willebrand factor OS=Homo sapiens OX=9606 GN=VWF PE=1 SV=4	0	515.216	32.492	86	480	86	1	2813	309.1	5.48	High	High	High	High	High	High	High	High	High	Phospho [T2452; T2454]	39.2	55.9	73.1	87.1	191.1	80.7	112.4	130.5	131	5.291	0	888.88	52	4287	61
FALSE	High	Master Protein	P02647	Apolipoprotein A-I OS=Homo sapiens GN=APOA1 PE=1 SV=1	0	403.839	87.2659	51	733	51	1	267	30.8	5.76	High	High	High	High	High	High	High	High	High	Acetyl [K142]	104.6	105.4	88.3	151.8	109.4	190.4	94.8	53.3	57.3	193069	0	818.59	23	2990	51
FALSE	High	Master Protein	P04003	C4b-binding protein alpha chain OS=Homo sapiens GN=C4BPA PE=1 SV=2	0	359.125	67.1692	43	592	43	1	597	67	7.3	High	High	High	High	High	High	High	High	High	Acetyl [K380; K486; K573]; Phospho [T200; Y201; S202]	151	142.4	99.3	96.1	129.3	65.4	128.4	80.5	58	401.961	0	892.74	27	3259	30
FALSE	High	Master Protein	P04220	Ig mu heavy chain disease protein OS=Homo sapiens PE=1 SV=1	0	341.25	79.0281	33	780	9	1	391	43	5.24	High	High	High	High	High	High	High	High	High	Acetyl [K69; K176; K179; K314]; Phospho [S149; S150; T158; S168; S171; S311]	35.4	41.4	80.4	61.4	31.4	64.4	43	118.9	64.3	4364.16	0			4207	33
FALSE	High	Master Protein	P08603	Complement factor A_H OS=Homo sapiens GN=CFH PE=1 SV=4	0	313.241	38.749	50	266	31	1	1231	139	6.61	High	High	High	High	High	High	High	High	High		111.9	101.6	117.4	109.8	169	97	96.3	74.7	69.6	14.431	24	447.4	23	1113	38
FALSE	High	Master Protein	P68871	Hemoglobin subunit beta OS=Homo sapiens OX=9606 GN=HBB PE=1 SV=2	0	312.347	90.4762	22	307	15	1	147	16	7.28	High	High	High	High	High	High	High	High	High	Acetyl [K145]	91.3	48.3	91.5	45.2	50.7	74.4	37.5	61.1	431	1.51991e+06	10	218.15	9	3045	22
FALSE	High	Master Protein	P20742	Pregnancy zone protein OS=Homo sapiens GN=PZP PE=1 SV=4	0	293.232	31.9163	37	436	24	1	1482	163.8	6.38	High	High	High	High	High	High	High	High	High	Acetyl [K604; K621]; Phospho [S610; S612; S613; Y615; T619]	68.6	66.9	76.4	136.2	96.4	74.5	111.9	78.1	82.8	10.007	0	439.36	18	3540	34
FALSE	High	Master Protein	P19823	Inter-alpha-trypsin inhibitor heavy chain H2 OS=Homo sapiens OX=9606 GN=ITIH2 PE=1 SV=2	0	290.749	40.0634	42	235	42	1	946	106.4	6.86	High	High	High	High	High	High	High	High	High	Phospho [S60]	97.1	83.1	136.1	101	103.6	101.1	103.2	83.6	93.4	13.384	0	183.66	12	2865	42
FALSE	High	Master Protein	P01834	Ig kappa chain C region OS=Homo sapiens GN=IGKC PE=1 SV=1	0	275.861	93.3962	14	608	13	1	106	11.6	5.87	High	High	High	High	High	High	High	High	High	Acetyl [K41]; Phospho [S13; S19; T21; S23; Y32]	76.8	70.2	116.5	94.5	56.4	108.8	73.4	117.6	103.4	2.51189e+10	1			7407	14
FALSE	High	Master Protein	P0DOY2	Immunoglobulin lambda constant 2 OS=Homo sapiens OX=9606 GN=IGLC2 PE=1 SV=1	0	274.523	96.2264	19	533	6	1	106	11.3	7.24	High	High	High	High	High	High	High	High	High	Acetyl [K65]	90.4	84.6	127.2	82.1	97.8	83.6	117.9	99.5	101.6	3.72759e+08	28	118.64	10	3926	16
FALSE	High	Master Protein	P01009	Alpha-1-antitrypsin OS=Homo sapiens OX=9606 GN=SERPINA1 PE=1 SV=3	0	270.213	64.1148	28	165	28	1	418	46.7	5.59	High	High	High	High	High	High	High	High	High		83	77.7	102.5	154.1	74	120.2	106.8	102.6	91.3	99	0	100.63	3	2071	28
FALSE	High	Master Protein	P01876	Ig alpha-1 chain C region OS=Homo sapiens GN=IGHA1 PE=1 SV=2	0	262.903	65.4391	21	398	6	1	353	37.6	6.51	High	High	High	High	High	High	High	High	High	Phospho [T247; T249]	56.5	54.1	73.2	163.7	86.4	179.8	108.4	113.9	70.7	999	25	845.73	10	2956	21
FALSE	High	Master Protein	Q08380	Galectin-3-binding protein OS=Homo sapiens OX=9606 GN=LGALS3BP PE=1 SV=1	0	251.14	62.3932	39	288	39	1	585	65.3	5.27	High	High	High	High	High	High	High	High	High		75.7	75.5	91.6	125.9	116.4	130.5	153.8	86.8	75.8	74.646	0	406.93	23	2194	36
FALSE	High	Master Protein	P01857	Immunoglobulin heavy constant gamma 1 OS=Homo sapiens OX=9606 GN=IGHG1 PE=1 SV=1	0	233.382	57.8788	21	456	10	1	330	36.1	8.19	High	High	High	High	High	High	High	High	High	Acetyl [K173; K275; K292]; Phospho [T276; T277; S283; S286]	141.8	105.5	86.2	102.5	105.4	74.2	168.8	76.6	72.9	4640.59	19	126.34	6	3782	20
FALSE	High	Master Protein	P08519	Apolipoprotein(a) OS=Homo sapiens GN=LPA PE=1 SV=1	0	226.775	48.3289	37	279	37	1	4548	501	5.88	High	High	High	High	High	High	High	High	High		111.4	147.8	95.8	53.2	97.7	44.5	199.8	79.7	74.1	1.154	0	514.1	33	1345	23
FALSE	High	Master Protein	P00736	Complement C1r subcomponent OS=Homo sapiens GN=C1R PE=1 SV=2	0	219.633	49.9291	36	137	36	1	705	80.1	6.21	High	High	High	High	High	High	High	High	High		76.6	90.7	98.2	117.4	109.4	149.6	67.8	118.5	88.1	15.788	0	228.06	12	496	31
FALSE	High	Master Protein	P00450	Ceruloplasmin OS=Homo sapiens OX=9606 GN=CP PE=1 SV=1	0	213.752	37.277	34	148	34	1	1065	122.1	5.72	High	High	High	High	High	High	High	High	High		112.5	91.6	111.3	106.1	90	81.4	115.9	72.8	65.7	6.46	0	232.19	16	1046	32
FALSE	High	Master Protein	P19827	Inter-alpha-trypsin inhibitor heavy chain H1 OS=Homo sapiens OX=9606 GN=ITIH1 PE=1 SV=3	0	207.149	35.236	27	177	27	1	911	101.3	6.79	High	High	High	High	High	High	High	High	High		108.4	92.1	107.2	103.7	100.7	96.8	109.6	82	82.4	11.664	0	267.19	14	1565	27
FALSE	High	Master Protein	P01861	Ig gamma-4 chain C region OS=Homo sapiens GN=IGHG4 PE=1 SV=1	0	203.914	61.4679	16	245	10	1	327	35.9	7.36	High	High	High	High	High	High	High	High	High	Acetyl [K170]	85.2	69.2	70.6	196.4	223.5	111.7	89.6	40.1	37.4	999	0	97.03	5	2308	15
FALSE	High	Master Protein	P02656	Apolipoprotein C-III OS=Homo sapiens GN=APOC3 PE=1 SV=1	0	190.499	80.8081	10	636	10	1	99	10.8	5.41	High	High	High	High	High	High	High	High	High	Acetyl [K41; K44]; Phospho [T42; S48; S49; S53]	85.1	64.5	67.2	76	68.6	283.1	88.3	161.9	74.7	2.15443e+06	0	967.23	4	9287	10
FALSE	High	Master Protein	P07225	Vitamin K-dependent protein S OS=Homo sapiens OX=9606 GN=PROS1 PE=1 SV=1	0	183.091	35.503	28	175	28	1	676	75.1	5.67	High	High	High	High	High	High	High	High	High		97.9	90.9	93	120.6	107.8	101.9	93.4	112.5	91.6	10.189	0	169.34	12	1459	24
FALSE	High	Master Protein	B9A064	Immunoglobulin lambda-like polypeptide 5 OS=Homo sapiens OX=9606 GN=IGLL5 PE=2 SV=2	0	176.585	51.4019	18	295	8	1	214	23	8.84	High	High	High	High	High	High	High	High	High		123.2	149.3	136.9	95.4	91.7	75.9	94.3	84.4	64.4	3161.28	1	111.82	9	2473	15
FALSE	High	Master Protein	P0CG06	Ig lambda-3 chain C regions OS=Homo sapiens GN=IGLC3 PE=1 SV=1	0	175.815	82.0755	11	391	2	1	106	11.2	7.24	High	High	High	High	High	High	High	High	High	Acetyl [K65]	19	19.3	100.8	41.7	36.1	105.8	26.4	167.7	437	71967.6	0			3606	11
FALSE	High	Master Protein	P10909	Clusterin OS=Homo sapiens GN=CLU PE=1 SV=1	0	172.727	46.5479	25	241	25	1	449	52.5	6.27	High	High	High	High	High	High	High	High	High		103.3	110.7	99.3	98.6	148.8	82.4	124.7	82.3	68.8	73.057	0	416.99	13	2440	24
FALSE	High	Master Protein	P02655	Apolipoprotein C-II OS=Homo sapiens GN=APOC2 PE=1 SV=1	0	171.423	59.4059	11	285	11	1	101	11.3	4.72	High	High	High	High	High	High	High	High	High	Acetyl [K98]	145	80.3	80.8	71.2	66.4	161.6	82.8	138.2	58	9999999	5	70.36	4	2991	11
FALSE	High	Master Protein	P01860	Immunoglobulin heavy constant gamma 3 OS=Homo sapiens OX=9606 GN=IGHG3 PE=1 SV=2	0	166.004	51.7241	17	319	5	1	377	41.3	7.9	High	High	High	High	High	High	High	High	High		172	111.2	105.2	146.4	61.5	116.1	124	62.7	50.2	214.443	6	152.07	5	1654	14
FALSE	High	Master Protein	Q14624	Inter-alpha-trypsin inhibitor heavy chain H4 OS=Homo sapiens GN=ITIH4 PE=1 SV=4	0	155.268	32.043	34	123	18	1	930	103.3	6.98	High	High	High	High	High	High	High	High	High		110.3	102.9	119	104.1	107.1	84.6	102.8	75.7	73.2	6.943	19	147.85	18	456	32
FALSE	High	Master Protein	O43866	CD5 antigen-like OS=Homo sapiens GN=CD5L PE=1 SV=1	0	151.676	63.4006	28	232	28	1	347	38.1	5.47	High	High	High	High	High	High	High	High	High	Acetyl [K85; K88; K299]; Phospho [Y79]	69.1	79.9	184.8	72.5	231.2	94.6	58.5	89.9	74.4	99	0	458.65	21	93	16
FALSE	High	Master Protein	P01877	Ig alpha-2 chain C region OS=Homo sapiens GN=IGHA2 PE=1 SV=3	0	147.128	57.6471	19	180	4	1	340	36.5	6.1	High	High	High	High	High	High	High	High	High		89.3	93.6	51.2	131.2	154	60.2	177.7	84.8	65.1	86.333	0			2217	19
FALSE	High	Master Protein	P01859	Ig gamma-2 chain C region OS=Homo sapiens GN=IGHG2 PE=1 SV=2	0	136.28	57.9755	17	206	10	1	326	35.9	7.59	High	High	High	High	High	High	High	High	High		70.6	59.4	44.1	284.2	112.7	148	108.8	65.7	42.4	718.686	0	73.2	6	561	15
FALSE	High	Master Protein	A0A0G2JMB2	Immunoglobulin heavy constant alpha 2 (Fragment) OS=Homo sapiens OX=9606 GN=IGHA2 PE=1 SV=1	0	131.817	42.9412	11	173	1	1	340	36.5	6.1	High	High	High	High	High	High	High	High	High	Phospho [T234; T236]	46.4	40.3	120	107.3	86.7	164.7	99.1	174.3	161.3	21.539	0	860.76	11
FALSE	High	Master Protein	O14791	Apolipoprotein L1 OS=Homo sapiens GN=APOL1 PE=1 SV=5	0	130.902	45.9799	19	134	19	1	398	43.9	5.81	High	High	High	High	High	High	High	High	High	Phospho [S311; S314]	126.6	127	102.8	118.7	105.5	76.5	123.9	74	72.6	30.623	0	206.59	10	1099	19
FALSE	High	Master Protein	P69905	Hemoglobin subunit alpha OS=Homo sapiens OX=9606 GN=HBA1 PE=1 SV=2	0	117.326	79.5775	12	163	12	1	142	15.2	8.68	High	High	High	High	High	High	High	High	High		92.6	51.5	112.7	33.1	71.7	72.8	34.2	54.7	425.7	1777.28	0	183.48	2	1681	12
FALSE	High	Master Protein	P02790	Hemopexin OS=Homo sapiens OX=9606 GN=HPX PE=1 SV=2	0	117.133	48.7013	21	118	21	1	462	51.6	7.02	High	High	High	High	High	High	High	High	High		125.2	115.5	96.3	139.8	69.7	87.4	96.7	81.5	76.4	14.571	0	177.41	13	399	18
FALSE	High	Master Protein	C9JEU5	Fibrinogen gamma chain OS=Homo sapiens OX=9606 GN=FGG PE=1 SV=1	0	116.312	42.6966	20	134	1	1	445	50.3	6.09	High	High	High	High	High	High	High	High	High	Acetyl [K440]	27.1	65.2	119.2	86	60.4	183.6	18.8	137.3	189.3	16.783	0	475.07	20
FALSE	High	Master Protein	P02042	Hemoglobin subunit delta OS=Homo sapiens OX=9606 GN=HBD PE=1 SV=2	0	115.488	87.7551	16	143	9	1	147	16	8.05	High	High	High	High	High	High	High	High	High	Acetyl [K145]	87.8	47.5	86	45.4	46.5	67.7	37.9	61.2	449.9	810.131	0	150.05	7	897	14
FALSE	High	Master Protein	P01619	Ig kappa chain V-III region B6 OS=Homo sapiens PE=1 SV=1	0	108.545	43.5185	12	177	10	1	108	11.6	9.25	High	High	High	High	High	High	High	High	High		123.7	124.4	113.8	91.6	68.3	85.5	86.2	109.1	107.4	18.307	2			1454	12
FALSE	High	Master Protein	P01591	Immunoglobulin J chain OS=Homo sapiens GN=JCHAIN PE=1 SV=4	0	100.063	49.6855	13	468	13	1	159	18.1	5.24	High	High	High	High	High	High	High	High	High		66.7	67.2	125.5	96	85	148.9	62.5	139.9	120.7	629.957	0	664.11	11	1416	12
FALSE	High	Master Protein	P04433	Immunoglobulin kappa variable 3-11 OS=Homo sapiens OX=9606 GN=IGKV3-11 PE=1 SV=1	0	99.744	63.4783	7	121	5	1	115	12.6	4.96	High	High	High	High	High	High	High	High	High	Phospho [Y106; Y107]	121.5	122.3	125.5	89.5	89.4	89.2	96.7	97.2	63.4	2153.43	2	243.05	6	319	6
FALSE	High	Master Protein	A0A0D9SG88	Complement factor H OS=Homo sapiens OX=9606 GN=CFH PE=1 SV=1	0	99.203	30.9577	13	74	1	1	449	51	7.09	High	High	High	High	High	High	High	High	High		70.6	66.2	122.6	88.7	36.2	107.7	53.5	115.6	152.2	6.814	0	266.07	13
FALSE	High	Master Protein	P05155	Plasma protease C1 inhibitor OS=Homo sapiens GN=SERPING1 PE=1 SV=2	0	98.908	35.8	21	74	21	1	500	55.1	6.55	High	High	High	High	High	High	High	High	High		105.6	100	94.1	119.5	74.4	135.4	96.1	86.2	90.4	12.335	0	23.76	3	747	21
FALSE	High	Master Protein	A0M8Q6	Ig lambda-7 chain C region OS=Homo sapiens GN=IGLC7 PE=4 SV=2	0	95.982	55.6604	6	258	1	1	106	11.3	8.28	High	High	High	High	High	Not Found	High	High	High		160.9	185.8	136.8	52.8	126		242.4	44.1	27.4	192.07	0			3303	6
FALSE	High	Master Protein	P02654	Apolipoprotein C-I OS=Homo sapiens OX=9606 GN=APOC1 PE=1 SV=1	0	91.84	48.1928	9	117	9	1	83	9.3	8.47	High	High	High	High	High	High	High	High	High		156.4	202.6	96.1	93.8	77.5	75.3	103.7	89.8	55.9	5.62341e+06	0	47.23	4	224	9
FALSE	High	Master Protein	P10412	Histone H1.4 OS=Homo sapiens OX=9606 GN=HIST1H1E PE=1 SV=2	0	90.931	36.9863	16	65	10	1	219	21.9	11.03	High	High	High	High	High	High	High	High	High		87.9	71.3	179.7	77.4	189.8	129	44.1	74.6	71.1	67.129	6	3.7	1	493	16
FALSE	High	Master Protein	O75636	Ficolin-3 OS=Homo sapiens OX=9606 GN=FCN3 PE=1 SV=2	0	88.082	55.1839	21	107	21	1	299	32.9	6.67	High	High	High	High	High	High	High	High	High	Phospho [S52]	143	124.4	91.6	116.1	86	88.6	110.3	93.8	78.5	19.691	0	156.3	14	370	16
FALSE	High	Master Protein	P01011	Alpha-1-antichymotrypsin OS=Homo sapiens GN=SERPINA3 PE=1 SV=2	0	86.087	45.3901	17	34	17	1	423	47.6	5.52	High	High	High	High	High	High	High	High	High		103.4	99.9	87.2	136.9	100.8	75.1	118.6	96.5	76.9	6.499	0	9.79	2	455	17
FALSE	High	Master Protein	P00751	Complement factor B OS=Homo sapiens OX=9606 GN=CFB PE=1 SV=2	0	85.065	23.4293	14	40	14	1	764	85.5	7.06	High	High	High	High	High	High	High	High	High		121.9	106.2	112.3	118.4	130.3	96.7	97.2	66.2	77.7	2.252	0	43.21	4	246	13
FALSE	High	Master Protein	P02652	Apolipoprotein A-II OS=Homo sapiens GN=APOA2 PE=1 SV=1	0	84.788	74	11	93	11	1	100	11.2	6.62	High	High	High	High	High	High	High	High	High		115.1	112.5	109.6	103.8	172.5	112	116.4	44.5	56.5	15847.9	0	105.99	4	794	11
FALSE	High	Master Protein	P01763	Immunoglobulin heavy variable 3-48 OS=Homo sapiens GN=IGHV3-48 PE=1 SV=2	0	84.333	67.5214	7	94	2	1	117	12.8	5.36	High	High	High	High	High	High	High	High	High		28	40.6	43.9	50.3	26.3	50	58.1	104	71.6	9999	0	152.38	5	133	7
FALSE	High	Master Protein	P01834	Immunoglobulin kappa constant OS=Homo sapiens OX=9606 GN=IGKC PE=1 SV=2	0	83.152	92.5234	11	149	11	1	107	11.8	6.52	High	High	High	High	High	High	High	High	High	Phospho [S24]; Acetyl [K19]	93.4	130.2	106.1	82.6	61	63.3	95	81.4	77.4	25117.9	0	467.24	11
FALSE	High	Master Protein	P01780	Immunoglobulin heavy variable 3-7 OS=Homo sapiens GN=IGHV3-7 PE=1 SV=2	0	81.097	67.5214	11	98	6	1	117	12.9	6.57	High	High	High	High	High	High	High	High	High		99.3	103.4	209.1	83.1	236.6	63.4	78.6	51.9	45.6	1388.49	9	158.76	5	159	10
FALSE	High	Master Protein	H7C0L5	Inter-alpha-trypsin inhibitor heavy chain H4 (Fragment) OS=Homo sapiens OX=9606 GN=ITIH4 PE=1 SV=1	0	79.156	19.7497	18	56	2	1	719	80	5.45	High	High	High	High	Not Found	High	High	High	High		157.3	160.8	255.5	44.9		17	208.4	98.2	57.8	3.948	0	153.69	18
FALSE	High	Master Protein	P02730	Band 3 anion transport protein OS=Homo sapiens GN=SLC4A1 PE=1 SV=3	0	76.181	17.5631	12	63	12	1	911	101.7	5.19	High	High	High	High	High	High	High	High	High		175.5	90.6	76.3	59.6	88.1	109.9	92.3	74.1	92.3	1.661	0	104.25	9	292	12
FALSE	High	Master Protein	P10990	Actin-15A OS=Strongylocentrotus franciscanus PE=3 SV=1	0	73.56	36.7021	14	35	9	1	376	41.8	5.48	High	High	High	High	High	High	High	High	High		61.2	71.1	239.5	73.8	154.4	81.4	76.4	124.4	69.7	5.7	5			423	14
FALSE	High	Master Protein	P02760	Protein AMBP OS=Homo sapiens OX=9606 GN=AMBP PE=1 SV=1	0	73.513	37.5	11	40	11	1	352	39	6.25	High	High	High	High	High	High	High	High	High		81.2	76.6	112.3	114.2	89.5	140.1	92.5	103.9	110.3	9	0	72.75	8	270	7
FALSE	High	Master Protein	P01767	Immunoglobulin heavy variable 3-53 OS=Homo sapiens GN=IGHV3-53 PE=1 SV=2	0	72.137	67.2414	9	84	3	1	116	12.8	8.28	High	High	High	High	High	High	High	High	High		64.5	207	191.4	122.9	99.2	73.7	34.5	68.3	46.4	999	0	109.46	5	130	7
FALSE	High	Master Protein	P01008	Antithrombin-III OS=Homo sapiens GN=SERPINC1 PE=1 SV=1	0	71.011	40.0862	15	34	15	1	464	52.6	6.71	High	High	High	High	High	High	High	High	High		116.6	107.1	91	98.6	86.2	108.8	132.4	71.3	67.3	2.687	0	29.03	4	334	14
FALSE	High	Master Protein	P01764	Immunoglobulin heavy variable 3-23 OS=Homo sapiens OX=9606 GN=IGHV3-23 PE=1 SV=2	0	70.801	67.5214	10	72	5	1	117	12.6	8.28	High	High	High	High	High	High	High	High	High	Acetyl [K117]	80.9	73.2	147.5	140.5	77.4	92.4	79.9	101.1	78.6	680.292	2	74.81	4	198	9
FALSE	High	Master Protein	P06727	Apolipoprotein A-IV OS=Homo sapiens GN=APOA4 PE=1 SV=3	0	68.924	46.7172	17	46	17	1	396	45.4	5.38	High	High	High	High	High	High	High	High	High		90.7	74.4	118.7	80.6	173.9	115.4	131.6	66.2	81	3.047	0	62.86	9	264	17
FALSE	High	Master Protein	P35527	Keratin, type I cytoskeletal 9 OS=Homo sapiens GN=KRT9 PE=1 SV=3	0	66.913	22.9535	15	67	15	1	623	62	5.24	High	High	High	High	High	High	High	High	High		159.8	86.7	89.8	73	283.8	53.7	70	73.9	86.8	1.955	0	81.38	14	624	15
FALSE	High	Master Protein	P01031	Complement C5 OS=Homo sapiens GN=C5 PE=1 SV=4	0	66.828	18.0191	23	41	23	1	1676	188.2	6.52	High	High	High	High	High	High	High	High	High		107.4	101.6	104.9	110.6	169.1	97.6	94.7	74.5	70	0.778	0	33.24	8	343	22
FALSE	High	Master Protein	P02745	Complement C1q subcomponent subunit A OS=Homo sapiens GN=C1QA PE=1 SV=2	0	66.753	36.7347	6	46	6	1	245	26	9.11	High	High	High	High	High	High	High	High	High		51.9	51.7	84	72.9	24.6	87.6	62.9	97.9	81.3	4.412	0	90.84	5	298	6
FALSE	High	Master Protein	P01762	Immunoglobulin heavy variable 3-11 OS=Homo sapiens OX=9606 GN=IGHV3-11 PE=1 SV=2	0	66.514	44.4444	6	92	1	1	117	12.9	8.6	High	High	High	High	High	High	High	High	High		88.7	104.6	136.6	110.8	25.5	95.7	72.2	152	101.2	680.292	0	157.6	5	130	5
FALSE	High	Master Protein	P12259	Coagulation factor V OS=Homo sapiens GN=F5 PE=1 SV=4	0	65.594	11.6007	21	46	21	1	2224	251.5	6.05	High	High	High	High	High	High	High	High	High	Phospho [S955]	69.1	81.3	96.2	120.9	84.6	182.4	43.5	138.8	76.4	0.66	0	53.55	10	159	20
FALSE	High	Master Protein	A0A0B4J1V1	Immunoglobulin heavy variable 3-21 OS=Homo sapiens OX=9606 GN=IGHV3-21 PE=1 SV=1	0	65.051	42.735	5	48	1	1	117	12.8	8.28	High	High	High	High	High	High	High	High	High		148	112.7	120.8	134	75.6	113.8	62.3	105.1	65.8	99	0	174.59	5
FALSE	High	Master Protein	P01772	Immunoglobulin heavy variable 3-33 OS=Homo sapiens GN=IGHV3-33 PE=1 SV=2	0	64.851	63.2479	10	84	3	1	117	13.1	8.94	High	High	High	High	High	High	High	High	High		108.6	103.1	212.2	73.3	240.7	51.9	85.4	54.9	44.2	516.947	11	112.78	5	140	8
FALSE	High	Master Protein	P55056	Apolipoprotein C-IV OS=Homo sapiens GN=APOC4 PE=1 SV=1	0	63.483	58.2677	13	60	12	1	127	14.5	8.92	High	High	High	High	High	High	High	High	High		111.2	150	138.4	98.9	66.3	71.7	80.6	94.4	118.6	176.828	2	72.21	7	267	10
FALSE	High	Master Protein	P01042	Kininogen-1 OS=Homo sapiens GN=KNG1 PE=1 SV=2	0	63.34	17.0807	12	36	12	1	644	71.9	6.81	High	High	High	High	High	High	High	High	High		92.6	96.4	117.2	99.6	110.6	99.8	125.9	91.3	86.3	1.424	0	38.74	6	282	10
FALSE	High	Master Protein	P04004	Vitronectin OS=Homo sapiens OX=9606 GN=VTN PE=1 SV=1	0	62.635	28.6611	12	84	12	1	478	54.3	5.8	High	High	High	High	High	High	High	High	High		96.9	97.5	97.3	117.2	180.8	96.5	120.8	72.6	71.4	3.062	0	167.12	11	517	11
FALSE	High	Master Protein	P02746	Complement C1q subcomponent subunit B OS=Homo sapiens GN=C1QB PE=1 SV=3	0	61.346	33.9921	7	123	7	1	253	26.7	8.63	High	High	High	High	High	High	High	High	High		103.4	91.9	107.6	117.8	124.4	96.8	88.7	116	67.7	9	0	253.02	6	297	5
FALSE	High	Master Protein	P35542	Serum amyloid A-4 protein OS=Homo sapiens GN=SAA4 PE=1 SV=2	0	60.607	61.5385	9	73	5	1	130	14.7	9.07	High	High	High	High	High	High	High	High	High		83.1	83.2	90.8	108.8	80.3	143.4	77.2	129.2	117.8	73.989	7	56.45	6	355	9
FALSE	High	Master Protein	P01597	Ig kappa chain V-I region DEE OS=Homo sapiens PE=1 SV=1	0	58.35	35.1852	7	36	5	1	108	11.7	9.36	High	High	High	High	High	High	High	High	High		88.6	100.7	106.5	104.8	60.6	128.5	82.1	137.9	86.3	6.197	2			268	7
FALSE	High	Master Protein	P07996	Thrombospondin-1 OS=Homo sapiens GN=THBS1 PE=1 SV=2	0	57.674	15.3846	18	64	18	1	1170	129.3	4.94	High	High	High	High	High	High	High	High	High		105.4	75.3	100.1	110.3	123.2	101.3	140.3	82.7	78.5	0.896	0	94.61	12	377	15
FALSE	High	Master Protein	A1L4H1	Soluble scavenger receptor cysteine-rich domain-containing protein SSC5D OS=Homo sapiens OX=9606 GN=SSC5D PE=1 SV=3	0	56.86	11.761	12	50	12	1	1573	165.6	6.13	High	High	High	High	High	High	High	High	High		100.1	93	82.3	126.2	183.7	105	89.8	109	60	0.693	0	89.77	11	228	5
FALSE	High	Master Protein	P04264	Keratin, type II cytoskeletal 1 OS=Homo sapiens GN=KRT1 PE=1 SV=6	0	53.862	23.4472	12	27	11	1	644	66	8.12	High	High	High	High	High	High	High	High	High		94.9	57.4	62.5	58.3	215.8	96.3	51.3	57.1	83.1	1.336	1	27.83	7	270	10
FALSE	High	Master Protein	P01606	Ig kappa chain V-I region OU OS=Homo sapiens PE=1 SV=1	0	53.579	22.2222	4	64	2	1	108	11.8	9.91	High	High	High	High	High	High	High	High	High		78.1	96.9	136.5	119.1	48.6	140.2	68.1	143.6	113.2	14.849	0			394	4
FALSE	High	Master Protein	P0DJI9	Serum amyloid A-2 protein OS=Homo sapiens GN=SAA2 PE=1 SV=1	0	53.206	70.4918	8	63	3	1	122	13.5	9.14	High	High	High	High	High	High	High	High	High		43.4	45.5	63.7	276.5	16.2	143.7	30.8	163.5	108	22.714	4	97.88	3	617	8
FALSE	High	Master Protein	A0A0B4J2B5	Immunoglobulin heavy variable 3/OR16-9 (non-functional) (Fragment) OS=Homo sapiens OX=9606 GN=IGHV3OR16-9 PE=1 SV=1	0	51.992	39.7959	3	86	1	1	98	10.7	8.46	High	High	High	High	High	High	High	High	High		76.6	85.1	113.1	125.1	52.3	141.4	61.2	115	88.3	38.811	0	420.29	3
FALSE	High	Master Protein	P01833	Polymeric immunoglobulin receptor OS=Homo sapiens GN=PIGR PE=1 SV=4	0	50.61	18.1937	9	45	9	1	764	83.2	5.74	High	High	High	High	High	High	High	High	High		82.2	92.9	71.7	65.7	61.3	72.7	77.9	85.9	48.8	0.82	0	65.78	6	563	7
FALSE	High	Master Protein	P27169	Serum paraoxonase/arylesterase 1 OS=Homo sapiens GN=PON1 PE=1 SV=3	0	49.918	33.5211	6	24	6	1	355	39.7	5.22	High	High	High	High	High	High	High	High	High		141.7	141.3	87	95.5	58	96.1	117.4	64.5	60.5	1.818	0	23.15	1	374	6
FALSE	High	Master Protein	P06310	Ig kappa chain V-II region RPMI 6410 OS=Homo sapiens PE=4 SV=1	0	49.66	38.3459	6	37	5	1	133	14.7	9.25	High	High	High	High	High	High	High	High	High		115	117	90.4	152	69	133.7	106.1	99.2	67.9	99	1			89	6
FALSE	High	Master Protein	P01620	Ig kappa chain V-III region SIE OS=Homo sapiens PE=1 SV=1	0	49.431	71.5596	6	73	1	1	109	11.8	8.48	High	High	High	High	High	High	High	High	High		77	86.7	145.7	79.5	47.5	97.7	62.3	183.1	189.9	18.307	0			1689	6
FALSE	High	Master Protein	Q03591	Complement factor H-related protein 1 OS=Homo sapiens OX=9606 GN=CFHR1 PE=1 SV=2	0	49.387	30	9	45	2	1	330	37.6	7.39	High	High	High	High	High	High	High	High	High		218.7	196.1	67	79.7	121	54.2	185.7	31.7	45.8	4.995	0	44.84	5	238	8
FALSE	High	Master Protein	P0DJI8	Serum amyloid A-1 protein OS=Homo sapiens OX=9606 GN=SAA1 PE=1 SV=1	0	47.702	84.4262	8	52	3	1	122	13.5	6.79	High	High	High	High	High	High	High	High	High		62	60.1	57.2	227.1	22.3	144.1	41	133.3	93.6	16.783	0	89.28	4	629	8
FALSE	High	Master Protein	P06312	Immunoglobulin kappa variable 4-1 OS=Homo sapiens GN=IGKV4-1 PE=1 SV=1	0	47.603	35.5372	5	76	5	1	121	13.4	5.25	High	High	High	High	High	High	High	High	High		140.7	124.2	213.4	81.6	146.1	57.4	94.6	45.1	47.7	25.827	0	27.97	3	1000	5
FALSE	High	Master Protein	A0A0B4J1X5	Immunoglobulin heavy variable 3-74 OS=Homo sapiens OX=9606 GN=IGHV3-74 PE=3 SV=1	0	45.531	48.7179	6	36	2	1	117	12.8	8.66	High	High	High	High	High	High	High	High	High		138.2	144.2	86.5	104.7	114.7	69.8	173.9	90.9	56.6	25.827	0	122	6
FALSE	High	Master Protein	P04217	Alpha-1B-glycoprotein OS=Homo sapiens OX=9606 GN=A1BG PE=1 SV=4	0	45.066	31.9192	10	33	10	1	495	54.2	5.86	High	High	High	High	High	High	High	High	High		73.4	70.5	108.1	105.6	94.7	117.2	73.3	91.6	99.7	1.994	0	39.01	7	132	10
FALSE	High	Master Protein	P01616	Ig kappa chain V-II region MIL OS=Homo sapiens PE=1 SV=1	0	44.293	39.2857	5	48	4	1	112	12	9.29	High	High	High	High	High	High	High	High	High		151.4	163.6	118.6	113.6	60.9	89.1	77.9	128.8	55.6	5.31	0			63	5
FALSE	High	Master Protein	P15144	Aminopeptidase N OS=Homo sapiens OX=9606 GN=ANPEP PE=1 SV=4	0	43.834	18.4074	11	16	11	1	967	109.5	5.48	High	High	High	High	High	High	High	High	High		43.9	34.8	67.6	270.9	23	102.4	38	109.3	136.4	0.544	0	13.68	3	145	10
FALSE	High	Master Protein	P00734	Prothrombin OS=Homo sapiens GN=F2 PE=1 SV=2	0	43.47	15.2733	7	19	7	1	622	70	5.9	High	High	High	High	High	High	High	High	High		142.3	127	122.4	101.9	95.8	127.3	103.4	71.4	69.9	0.808	0	53.91	5	166	3
FALSE	High	Master Protein	P04196	Histidine-rich glycoprotein OS=Homo sapiens OX=9606 GN=HRG PE=1 SV=1	0	43.286	20.7619	8	19	8	1	525	59.5	7.5	High	High	High	High	High	High	High	High	High		55.1	69.6	80.2	75	22.9	82.4	80.3	187.7	145.9	1.754	0	25.73	5	217	8
FALSE	High	Master Protein	P02763	Alpha-1-acid glycoprotein 1 OS=Homo sapiens GN=ORM1 PE=1 SV=1	0	43.249	46.7662	8	21	6	1	201	23.5	5.02	High	High	High	High	High	High	High	High	High		155.7	132.7	76.7	165	75	99.2	105.7	84.5	69.4	4.179	0	25.83	5	146	8
FALSE	High	Master Protein	P20851	C4b-binding protein beta chain OS=Homo sapiens GN=C4BPB PE=1 SV=1	0	42.963	42.4603	9	26	9	1	252	28.3	5.14	High	High	High	High	High	High	High	High	High		136.3	130.5	54.2	150.7	53.4	101.5	115.1	116.4	62.7	3.87	0	9.33	2	157	7
FALSE	High	Master Protein	Q92954	Proteoglycan 4 OS=Homo sapiens OX=9606 GN=PRG4 PE=1 SV=3	0	41.114	9.33048	12	25	3	1	1404	151	9.51	High	High	High	High	High	High	High	High	High		125.5	126	124.2	110.4	187.9	99.1	74	67.6	41.2	0.283	0	80.13	12
FALSE	High	Master Protein	P05090	Apolipoprotein D OS=Homo sapiens GN=APOD PE=1 SV=1	0	40.84	47.619	6	21	6	1	189	21.3	5.15	High	High	High	High	High	High	High	High	High		119.8	118.1	55.1	154.1	34.9	183.8	86.1	113.2	56.6	6.943	0	2.46	1	42	6
FALSE	High	Master Protein	P01824	Immunoglobulin heavy variable 4-39 OS=Homo sapiens GN=IGHV4-39 PE=1 SV=2	0	39.76	26.4	5	36	4	1	125	13.9	9.26	High	High	High	High	High	High	High	High	High		128.7	116.6	139.6	122.5	88.7	123.4	80.6	69.3	65.6	18.307	2	92.96	1	120	5
FALSE	High	Master Protein	P22792	Carboxypeptidase N subunit 2 OS=Homo sapiens OX=9606 GN=CPN2 PE=1 SV=3	0	39.65	20.1835	8	21	8	1	545	60.5	5.99	High	High	High	High	High	High	High	High	High		111.3	103.9	91.2	103.1	105.2	86.4	113	82.4	76.9	1.61	0	45.31	7	183	4
FALSE	High	Master Protein	A0A096LPE2	SAA2-SAA4 readthrough OS=Homo sapiens OX=9606 GN=SAA2-SAA4 PE=4 SV=1	0	38.009	34.1346	8	33	0	1	208	23.3	8.98	Not Found	Not Found	Not Found	Not Found	Not Found	Not Found	Not Found	Not Found	Not Found		22.6	21.2	50.5	379.6	14.6	182	11.4	169.2	98.1	4.179	2	92.56	8
FALSE	High	Master Protein	P35908	Keratin, type II cytoskeletal 2 epidermal OS=Homo sapiens GN=KRT2 PE=1 SV=2	0	37.481	15.6495	8	30	7	1	639	65.4	8	High	High	High	High	High	High	High	High	High		134.8	149.9	132.9	119.1	190.5	83	64.4	75.1	29.5	0.802	1	51.71	6	301	7
FALSE	High	Master Protein	P02747	Complement C1q subcomponent subunit C OS=Homo sapiens GN=C1QC PE=1 SV=3	0	36.657	22.0408	6	83	6	1	245	25.8	8.41	High	High	High	High	High	High	High	High	High		111.7	91	79.8	142.2	162.9	111.6	102.5	110.8	48.3	2.728	0	124.47	3	910	6
FALSE	High	Master Protein	P01623	Ig kappa chain V-III region WOL OS=Homo sapiens PE=1 SV=1	0	35.836	61.4679	7	63	1	1	109	11.7	8.91	High	High	High	High	High	High	High	High	High		110.5	115.8	146.5	110	124.1	109.2	76.2	90	82.5	9	4			1572	7
FALSE	High	Master Protein	P02774	Vitamin D-binding protein OS=Homo sapiens GN=GC PE=1 SV=1	0	35.606	19.4093	8	18	8	1	474	52.9	5.54	High	High	High	High	High	High	High	High	High		113.9	106.9	125.6	90.9	164.4	73.7	138.9	54.5	70.7	1.043	0			293	8
FALSE	High	Master Protein	A0A0C4DH31	Immunoglobulin heavy variable 1-18 OS=Homo sapiens OX=9606 GN=IGHV1-18 PE=3 SV=1	0	35.036	39.3162	4	19	3	1	117	12.8	8.84	High	High	High	High	High	High	High	High	High		67.2	62.5	92.8	153.3	56.8	126.4	95.6	169.1	112.4	9	0	71.2	4
FALSE	High	Master Protein	P19652	Alpha-1-acid glycoprotein 2 OS=Homo sapiens OX=9606 GN=ORM2 PE=1 SV=2	0	34.652	44.2786	8	12	6	1	201	23.6	5.11	High	High	High	High	High	High	High	High	High		160.9	155.1	64.9	160.6	55.7	67.1	106.9	67.3	63.3	3.394	2	10.36	4	81	7
FALSE	High	Master Protein	P04206	Ig kappa chain V-III region GOL OS=Homo sapiens PE=1 SV=1	0	34.332	60.5505	5	50	1	1	109	11.8	9.25	High	High	High	High	High	High	High	High	High		29.7	24.6	178.7			114.9	35.6	136.3	143.6	4.995	0			1433	5
FALSE	High	Master Protein	P02766	Transthyretin OS=Homo sapiens OX=9606 GN=TTR PE=1 SV=1	0	33.956	38.7755	6	16	6	1	147	15.9	5.76	High	High	High	High	High	High	High	High	High		77.3	87.9	76.5	115.1	93.4	128.2	183.3	83.4	80.8	4.995	0	1.66	1	235	6
FALSE	High	Master Protein	P07357	Complement component C8 alpha chain OS=Homo sapiens GN=C8A PE=1 SV=2	0	33.458	13.0137	8	23	8	1	584	65.1	6.47	High	High	High	High	High	High	High	High	High		122.2	106.8	108.9	107.6	122.7	122.5	108.1	85	72.8	0.951	0	31.78	7	88	5
FALSE	High	Master Protein	A0A0B4J1Y9	Immunoglobulin heavy variable 3-72 OS=Homo sapiens OX=9606 GN=IGHV3-72 PE=3 SV=1	0	33.235	31.9328	5	24	3	1	119	13.2	7.85	High	High	High	High	High	High	High	High	High	Acetyl [K108]	137.6	133.4	161.6	92.7	123.1	68.8	76.1	69.7	65	30.623	2	66.44	5
FALSE	High	Master Protein	P27105	Erythrocyte band 7 integral membrane protein OS=Homo sapiens GN=STOM PE=1 SV=3	0	33.097	22.9167	7	17	7	1	288	31.7	7.88	High	High	High	High	High	High	High	High	High		86.3	65.4	91.8	61.8	243.1	133.9	47	83.4	117.5	1.448	0	21.73	4	217	7
FALSE	High	Master Protein	P62805	Histone H4 OS=Homo sapiens GN=HIST1H4A PE=1 SV=2	0	33.081	53.3981	8	18	8	1	103	11.4	11.36	High	High	High	High	High	High	High	High	High		55.4	65	332	49.6	148.7	77.8	41.9	62.6	103.9	45.416	0	13.8	3	208	8
FALSE	High	Master Protein	P09871	Complement C1s subcomponent OS=Homo sapiens OX=9606 GN=C1S PE=1 SV=1	0	32.009	8.57558	8	36	8	1	688	76.6	4.96	High	High	High	High	High	High	High	High	High		85.5	76.4	119.9	115.2	118.2	150	90.6	107.9	78.5	1.106	0	37.65	5	155	8
FALSE	High	Master Protein	Q6S8J3	POTE ankyrin domain family member E OS=Homo sapiens OX=9606 GN=POTEE PE=2 SV=3	0	32.005	9.39535	8	28	3	1	1075	121.3	6.2	High	High	High	High	High	High	High	High	High		26	37.8	118.1	56.5	43	121.6	37	95.7	111.3	0.41	0	34.06	5	226	7
FALSE	High	Master Protein	P06276	Cholinesterase OS=Homo sapiens GN=BCHE PE=1 SV=1	0	31.771	14.2857	7	14	7	1	602	68.4	7.42	High	High	High	High	High	High	High	High	High		104.5	96.2	103.6	136.6	127.3	123.1	76	71.8	73.9	1.009	0	12.94	2	82	7
FALSE	High	Master Protein	P01622	Ig kappa chain V-III region Ti OS=Homo sapiens PE=1 SV=1	0	30.75	63.3028	5	49	1	1	109	11.8	8.5	High	High	High	High	Not Found	High	High	High	High	Acetyl [K40]	81.9	86.1	131.7	133		377.4	68.5	88.4	33.1	6.197	0			1433	5
FALSE	High	Master Protein	K7ER74	APOC4-APOC2 readthrough (NMD candidate) OS=Homo sapiens OX=9606 GN=APOC4-APOC2 PE=1 SV=1	0	30.604	34.8315	5	18	0	1	178	20	6.64	Not Found	Not Found	Not Found	Not Found	Not Found	Not Found	Not Found	Not Found	Not Found	Acetyl [K175]										6.499	0	74.87	5
FALSE	High	Master Protein	P01593	Ig kappa chain V-I region AG OS=Homo sapiens PE=1 SV=1	0	30.573	41.6667	4	17	1	1	108	12	5.99	High	High	High	High	High	High	High	High	High		70.1	58.2	77.6	118.9	115.5	112.7	75.9	116.2	79.8	14.849	1			339	4
FALSE	High	Master Protein	P05160	Coagulation factor XIII B chain OS=Homo sapiens OX=9606 GN=F13B PE=1 SV=3	0	30.343	14.6747	7	12	7	1	661	75.5	6.39	High	High	High	High	High	High	High	High	High		62.4	51.4	94.8	76	63.1	126.3	80.4	96.2	163.7	0.701	0	14.32	3	93	7
FALSE	High	Master Protein	P01817	Immunoglobulin heavy variable 2-5 OS=Homo sapiens OX=9606 GN=IGHV2-5 PE=1 SV=2	0	30.314	46.2185	7	20	7	1	119	13.2	8.29	High	High	High	High	High	High	High	High	High		161	134.5	285.5	52.7	184.3	19.9	88.4	23.1	28.1	24.119	0	19.03	1	132	6
FALSE	High	Master Protein	A0A0J9YY99	Uncharacterized protein (Fragment) OS=Homo sapiens OX=9606 PE=1 SV=1	0	30.258	50.4274	5	17	1	1	117	13	8.92	High	High	High	High	Not Found	High	High	High	High	Acetyl [K117]	59.4	48.7	65	316.7		271.3	90.8	55.2	63.6	9	0	52.53	5
FALSE	High	Master Protein	P27918	Properdin OS=Homo sapiens OX=9606 GN=CFP PE=1 SV=2	0	28.196	11.7271	6	28	6	1	469	51.2	7.9	High	High	High	High	High	High	High	High	High		107.1	100.5	135.4	88.5	160.4	123.2	98.8	93.2	49.7	1.371	0	91.23	6
FALSE	High	Master Protein	P15169	Carboxypeptidase N catalytic chain OS=Homo sapiens GN=CPN1 PE=1 SV=1	0	27.211	17.6856	10	31	10	1	458	52.3	7.34	High	High	High	High	High	High	High	High	High		84.2	91	95.6	148	191.4	109.1	66	71.3	67.3	1.512	0	39.75	8	183	9
FALSE	High	Master Protein	O95445	Apolipoprotein M OS=Homo sapiens OX=9606 GN=APOM PE=1 SV=2	0	27.145	28.1915	5	27	5	1	188	21.2	6.01	High	High	High	High	High	High	High	High	High		110	113.3	140.5	95.4	70	170.3	58	82	86.2	3.924	0	55.94	4	38	4
FALSE	High	Master Protein	P0DP04	Immunoglobulin heavy variable 3-43D OS=Homo sapiens OX=9606 GN=IGHV3-43D PE=3 SV=1	0	27.059	42.3729	4	16	2	1	118	13	5.41	High	High	High	High	High	High	High	High	High	Acetyl [K117]	57.1	59	111.6	95.2	42.1	118.9	56.7	104.8	90.8	5.813	0	74.89	4
FALSE	High	Master Protein	P02749	Beta-2-glycoprotein 1 OS=Homo sapiens GN=APOH PE=1 SV=3	0	26.751	11.3043	4	21	4	1	345	38.3	7.97	High	High	High	High	High	High	High	High	High		156.2	140.6	167.1	64.9	120.6	46.7	102.6	54.7	60.8	1.336	0	37.67	2	74	3
FALSE	High	Master Protein	P13645	Keratin, type I cytoskeletal 10 OS=Homo sapiens OX=9606 GN=KRT10 PE=1 SV=6	0	26.681	14.2123	8	19	7	1	584	58.8	5.21	High	High	High	High	High	High	High	High	High		136.4	93.9	84.2	114.7	232.1	119.8	65.8	59.3	59.1	1.096	1	22.52	5	90	8
FALSE	High	Master Protein	P02748	Complement component C9 OS=Homo sapiens GN=C9 PE=1 SV=2	0	25.642	19.3202	9	27	9	1	559	63.1	5.59	High	High	High	High	High	High	High	High	High		71.5	74.7	93.2	144.5	62.5	134.8	53.5	115.4	78.7	0.951	0	29.16	5	210	8
FALSE	High	Master Protein	Q15485	Ficolin-2 OS=Homo sapiens OX=9606 GN=FCN2 PE=1 SV=2	0	25.284	28.4345	6	16	6	1	313	34	6.77	High	High	High	High	High	High	High	High	High		87.4	83.5	102.7	106.4	61.5	97	114.2	143.7	90	1.783	0	5.36	1	41	5
FALSE	High	Master Protein	P02765	Alpha-2-HS-glycoprotein OS=Homo sapiens GN=AHSG PE=1 SV=1	0	25.155	15.2589	4	15	4	1	367	39.3	5.72	High	High	High	High	High	High	High	High	High		99.9	85.5	126	85.9	130.1	78.1	159.3	64.4	81.8	1.154	0			353	4
FALSE	High	Master Protein	Q9BWP8	Collectin-11 OS=Homo sapiens GN=COLEC11 PE=1 SV=1	0	24.274	19.5572	6	15	6	1	271	28.6	5.41	High	High	High	High	High	High	High	High	High		85.2	82.1	193.5	91	132.9	97.9	82	69.3	90.2	1.371	0	13.93	2	164	4
FALSE	High	Master Protein	A0A075B7B8	Immunoglobulin heavy variable 3/OR16-12 (non-functional) (Fragment) OS=Homo sapiens OX=9606 GN=IGHV3OR16-12 PE=1 SV=1	0	24.031	18.8034	3	15	2	1	117	12.9	6.51	High	High	High	High	High	High	High	High	High		126	140	99.9	105.6	102.3	61.4	109	79.4	117.2	9	0	40.77	3
FALSE	High	Master Protein	P00747	Plasminogen OS=Homo sapiens GN=PLG PE=1 SV=2	0	23.867	8.51852	8	17	8	1	810	90.5	7.24	High	High	High	High	High	High	High	High	High		102.4	97	129.2	89.4	165.8	103.2	107.2	64.4	71.8	0.456	0	27.23	5	50	6
FALSE	High	Master Protein	Q13201	Multimerin-1 OS=Homo sapiens OX=9606 GN=MMRN1 PE=1 SV=3	0	23.724	9.52769	9	17	9	1	1228	138	7.93	High	High	High	High	High	High	High	High	High		132	57.1	95.3	92	38.4	215.9	111.5	95.4	100.8	0.276	0	10.74	6	56	8
FALSE	High	Master Protein	P03952	Plasma kallikrein OS=Homo sapiens GN=KLKB1 PE=1 SV=1	0	23.366	12.5392	7	9	7	1	638	71.3	8.22	High	High	High	High	High	High	High	High	High		95.3	108.9	168.3	87.3	120.9	83.9	134.6	77.9	81	0.52	0	10.52	3	109	5
FALSE	High	Master Protein	P02743	Serum amyloid P-component OS=Homo sapiens GN=APCS PE=1 SV=2	0	22.931	35.426	6	18	6	1	223	25.4	6.54	High	High	High	High	High	High	High	High	High		124.3	127	125.8	134	111.9	81.2	103.1	68.3	51.3	2.511	0	9.53	2	41	6
FALSE	High	Master Protein	P16401	Histone H1.5 OS=Homo sapiens OX=9606 GN=HIST1H1B PE=1 SV=3	0	22.531	21.2389	7	15	1	1	226	22.6	10.92	High	High	High	High	High	High	High	High	High											3.125	0			63	7
FALSE	High	Master Protein	P01617	Ig kappa chain V-II region TEW OS=Homo sapiens PE=1 SV=1	0	22.129	38.9381	3	22	2	1	113	12.3	6	High	High	High	High	High	High	High	High	High		88.9	73	85.1	90.1	45.7	87.4	83.8	87	75.3	5.31	0			66	3
FALSE	High	Master Protein	P80748	Ig lambda chain V-III region LOI OS=Homo sapiens PE=1 SV=1	0	21.796	37.8378	3	12	2	1	111	11.9	5.08	High	High	High	High	High	High	High	High	High		96.6	88.6	101.1	91.4	184.3	71.2	135.5	78.5	63.3	9	0			232	3
FALSE	High	Master Protein	P01602	Immunoglobulin kappa variable 1-5 OS=Homo sapiens GN=IGKV1-5 PE=1 SV=2	0	21.242	32.4786	4	27	3	1	117	12.8	8.28	High	High	High	High	High	High	High	High	High	Acetyl [K61; K64]; Phospho [Y58]	139.8	140.7	120.4	101.5	95.9	94.1	92.5	86	64.9	5.813	0	27.47	2	181	3
FALSE	High	Master Protein	Q06033	Inter-alpha-trypsin inhibitor heavy chain H3 OS=Homo sapiens GN=ITIH3 PE=1 SV=2	0	20.688	5.61798	5	17	5	1	890	99.8	5.74	High	High	High	High	High	High	High	High	High		102.3	101.3	118.4	125.8	109	112.7	93.6	88	84.9	0.442	0	17.21	3	66	5
FALSE	High	Master Protein	P0DP01	Immunoglobulin heavy variable 1-8 OS=Homo sapiens OX=9606 GN=IGHV1-8 PE=3 SV=1	0	20.472	22.2222	2	11	1	1	117	13	9.17	High	High	High	High	High	High	High	High	High		105.8	103.6	147.9	116.7	96.3	121.8	34.9	52.6	69.5	2.728	0	37.69	2
FALSE	High	Master Protein	P01621	Ig kappa chain V-III region NG9 (Fragment) OS=Homo sapiens PE=2 SV=1	0	20.354	38	3	27	2	1	100	10.7	6.52	High	High	High	High	High	High	High	High	High		109.3	121.3	177.3	127.3	81.8	125.4	63.1	93.2	70.4	1.683	0			279	3
FALSE	High	Master Protein	O75882	Attractin OS=Homo sapiens GN=ATRN PE=1 SV=2	0	20.337	6.22813	9	14	9	1	1429	158.4	7.31	High	High	High	High	High	High	High	High	High		96.6	82.8	139.6	98.2	174	129.6	81.3	73.3	82.7	0.313	0	8.7	3	60	7
FALSE	High	Master Protein	P18428	Lipopolysaccharide-binding protein OS=Homo sapiens GN=LBP PE=1 SV=3	0	19.747	11.8503	2	8	2	1	481	53.4	6.7	High	High	High	High	Not Found	High	High	High	High		42.8	57	42	92.1		37.4	57.8	67.2	18.8	0.73	0	8.53	1	151	2
FALSE	High	Master Protein	P02786	Transferrin receptor protein 1 OS=Homo sapiens GN=TFRC PE=1 SV=2	0	19.436	10.3947	5	9	5	1	760	84.8	6.61	High	High	High	High	High	High	High	High	High		58.2	51.9	78	79.6	58	168.8	55	126	191.2	0.311	0	9.11	2	94	5
FALSE	High	Master Protein	P01608	Ig kappa chain V-I region Roy OS=Homo sapiens PE=1 SV=1	0	19.127	24.0741	2	9	1	1	108	11.8	5.36	High	High	High	High	High	High	High	High	High		57.5	55.4	143.1	100.1	140.2	181.1	78.4	117.9	98.1	2.981	0			264	2
FALSE	High	Master Protein	A0A0C4DH38	Immunoglobulin heavy variable 5-51 OS=Homo sapiens OX=9606 GN=IGHV5-51 PE=3 SV=1	0	18.635	35.8974	3	11	3	1	117	12.7	8.27	High	High	High	High	High	High	High	High	High		104	115.3	90.1	80.6	139.1	61.2	148	63.8	84.1	4.179	0	37.04	3
FALSE	High	Master Protein	P01613	Ig kappa chain V-I region Ni OS=Homo sapiens PE=1 SV=1	0	18.486	30.3571	2	12	1	1	112	12.2	5.36	High	High	High	High	High	High	High	High	High		73.5	78.1	115.5	78.1	66.1	112.3	46	151.2	132.2	16.783	0			233	2
FALSE	High	Master Protein	P23083	Immunoglobulin heavy variable 1-2 OS=Homo sapiens GN=IGHV1-2 PE=1 SV=2	0	18.448	29.9145	4	11	3	1	117	13.1	9.13	High	High	High	High	High	High	High	High	High		112	108.4	67.8	106	154.2	57.9	150.1	104.9	81.6	2.162	1	26.71	4	56	2
FALSE	High	Master Protein	P11226	Mannose-binding protein C OS=Homo sapiens OX=9606 GN=MBL2 PE=1 SV=2	0	18.141	16.129	6	12	6	1	248	26.1	5.49	High	High	High	High	High	High	High	High	High		133.3	131.2	160.6	145.9	182.6	144.9	32.7	22.8	24.6	1.512	0	9.04	2	106	6
FALSE	High	Master Protein	A0A075B6K5	Immunoglobulin lambda variable 3-9 OS=Homo sapiens OX=9606 GN=IGLV3-9 PE=3 SV=1	0	17.995	23.4783	3	7	2	1	115	12.3	7.39	High	High	High	High	High	High	High	High	High		168.2	163.4	86.4	94.4	61.7	68.3	124.7	74.3	52.3	3.642	1	20.26	3
FALSE	High	Master Protein	P04208	Ig lambda chain V-I region WAH OS=Homo sapiens PE=1 SV=1	0	17.907	26.6055	3	20	2	1	109	11.7	6.54	High	High	High	High	High	High	High	High	High		62.9	52.7	81.2	40.5	183.2	49.6	244.3	136.1	125.2	5.813	1			108	3
FALSE	High	Master Protein	O60814	Histone H2B type 1-K OS=Homo sapiens OX=9606 GN=HIST1H2BK PE=1 SV=3	0	17.747	46.0317	7	21	7	1	126	13.9	10.32	High	High	High	High	High	High	High	High	High		125.8	63	323.2	34.5	172.4	47.7	105.3	59.4	58.2	4.337	0	15.62	3	148	7
FALSE	High	Master Protein	P01714	Ig lambda chain V-III region SH OS=Homo sapiens PE=1 SV=1	0	17.201	25.9259	2	15	1	1	108	11.4	6.52	High	High	High	High	High	High	High	High	High		81.8	83.5	123.8	115	40.8	100.2	79.5	133.3	103.3	2.162	0			528	2
FALSE	High	Master Protein	P01743	Immunoglobulin heavy variable 1-46 OS=Homo sapiens OX=9606 GN=IGHV1-46 PE=1 SV=2	0	17.16	43.5897	3	11	2	1	117	12.9	8.92	High	High	High	High	High	High	High	High	High		131.3	166.6	70	94.7	194.8	54.2	105.5	62.3	51.9	2.728	1	29.2	2	34	2
FALSE	High	Master Protein	A0A087X0Q4	Immunoglobulin kappa variable 2-40 OS=Homo sapiens OX=9606 GN=IGKV2-40 PE=1 SV=1	0	17.042	59.6154	4	5	3	1	104	11.4	4.49	High	High	High	High	High	High	High	High	High		73.7	192.3	116.1	92.1	64.8	92	47.9	94.6	83.9	3.642	1	21.01	4
FALSE	High	Master Protein	Q15848	Adiponectin OS=Homo sapiens OX=9606 GN=ADIPOQ PE=1 SV=1	0	16.971	15.1639	2	6	2	1	244	26.4	5.74	High	High	High	High	High	High	High	High	High		45.2	58.2	96.4	150.9	292.6	238.1	27	40.7	30.3	0.778	0			73	2
FALSE	High	Master Protein	P01766	Immunoglobulin heavy variable 3-13 OS=Homo sapiens OX=9606 GN=IGHV3-13 PE=1 SV=2	0	16.451	26.7241	3	16	2	1	116	12.5	7.08	High	High	High	High	High	High	High	High	High		91.4	94.3	156.9	121.8	336.5	71.2	66.2	25.7	23.4	5.31	0	28.76	2	130	2
FALSE	High	Master Protein	P13557	Hemoglobin subunit beta OS=Tarsius syrichta GN=HBB PE=2 SV=2	0	16.365	52.381	4	30	2	1	147	16	7.64	High	High	High	High	High	High	High	High	High	Acetyl [K9]	64.7	42.5	106	51.5	66.7	100	63.7	66.7	296	2.511	0			242	4
FALSE	High	Master Protein	P69891	Hemoglobin subunit gamma-1 OS=Homo sapiens GN=HBG1 PE=1 SV=2	0	16.28	15.6463	3	55	2	1	147	16.1	7.2	High	High	High	High	High	High	High	High	High		80.5	38.2	115.1	22.3	81	60.6	13.7	28.7	522.4	1.61	0	87.21	3	280	3
FALSE	High	Master Protein	P62937	Peptidyl-prolyl cis-trans isomerase A OS=Homo sapiens OX=9606 GN=PPIA PE=1 SV=2	0	15.85	30.9091	4	11	4	1	165	18	7.81	High	High	High	High	High	High	High	High	High		81	75.5	235.3	60.3	156.9	89.9	89.5	71.2	77.2	1.276	0	3.46	1	52	4
FALSE	High	Master Protein	A0A075B7F0	Immunoglobulin heavy variable 3/OR16-10 (non-functional) (Fragment) OS=Homo sapiens OX=9606 GN=IGHV3OR16-10 PE=1 SV=1	0	15.688	26.7241	3	14	1	1	116	12.6	8.66	High	High	High	High	High	High	High	High	High		93.7	85.2	230.7	48.1	120	28.3	19.1	43.7	29.6	5.813	0	41.31	3
FALSE	High	Master Protein	A0A0C4DH72	Immunoglobulin kappa variable 1-6 OS=Homo sapiens OX=9606 GN=IGKV1-6 PE=3 SV=1	0	15.567	23.9316	3	18	1	1	117	12.7	8.29	High	High	High	High	High	High	High	High	High		75.3	102	80.3	138.4	59.7	121.9	84.5	136.1	106.6	2.728	0	65.94	3
FALSE	High	Master Protein	A0A0A0MS15	Immunoglobulin heavy variable 3-49 OS=Homo sapiens OX=9606 GN=IGHV3-49 PE=3 SV=1	0	15.561	31.0924	3	5	2	1	119	13	8.62	High	High	High	High	High	High	High	High	High		110.4	134	109.9	110.5	20.6	63.1	136.6	125.4	84.5	2.728	0	19.96	3
FALSE	High	Master Protein	P01700	Immunoglobulin lambda variable 1-47 OS=Homo sapiens OX=9606 GN=IGLV1-47 PE=1 SV=2	0	15.482	24.7863	2	5	1	1	117	12.3	5.91	High	High	High	High	High	High	High	High	High		110.6	120.2	81.5	159.7	90.6	115.6	100	95.9	78.6	2.981	0	18.32	2
FALSE	High	Master Protein	Q9HC84	Mucin-5B OS=Homo sapiens GN=MUC5B PE=1 SV=3	0	15.478	3.31482	4	7	4	1	5762	596	6.64	High	High	High	High	High	High	High	High	High		39.4	34.9	140.3	54.4	60.9	92.8	38.7	191.8	243.5	0.051	0	24	3	53	1
FALSE	High	Master Protein	P01782	Ig heavy chain V-III region DOB OS=Homo sapiens PE=1 SV=1	0	15.381	13.3333	1	9	1	1	120	13.4	7.28	High	High	High	High	High	High	High	High	High		79.5	144.6	122.1	99.2	33.9	115.6	57.9	115.4	103.2	2.981	0			209	1
FALSE	High	Master Protein	A0A087WSY4	Immunoglobulin heavy variable 4-30-2 OS=Homo sapiens OX=9606 GN=IGHV4-30-2 PE=3 SV=1	0	15.205	21.1864	2	19	1	1	118	13	9.67	Medium	Medium	Medium	Medium	Medium	Medium	Medium	Medium	Medium		125.8	118.6	146.4	72.1	95.2	65.6	139.9	62.5	81.8	2.162	0	94.97	2
FALSE	High	Master Protein	P06396	Gelsolin OS=Homo sapiens GN=GSN PE=1 SV=1	0	15.19	6.52174	5	11	5	1	782	85.6	6.28	High	High	High	High	High	High	High	High	High		119.8	155.2	112	100.8	110	76.3	90.4	77.4	64.1	0.324	0	2.25	3	192	4
FALSE	High	Master Protein	P01700	Ig lambda chain V-I region HA OS=Homo sapiens PE=1 SV=1	0	15.115	23.2143	2	14	1	1	112	11.9	8.91	High	High	High	High	High	High	High	High	High		156.5	187.3	111.3	96.1	210.2	50.5	98.4	41	39.3	2.162	0			120	2
FALSE	High	Master Protein	A0A0C4DH29	Immunoglobulin heavy variable 1-3 OS=Homo sapiens OX=9606 GN=IGHV1-3 PE=3 SV=1	0	14.978	22.2222	2	10	1	1	117	13	9.55	High	High	High	High	High	High	High	High	High		69.1	74.1	136.5	119.9	69	73.6	115.4	109.8	142.1	2.162	0	31.1	2
FALSE	High	Master Protein	P02724	Glycophorin-A OS=Homo sapiens GN=GYPA PE=1 SV=2	0	14.86	20.6667	1	5	1	1	150	16.3	5.47	High	High	High	High	High	High	High	High	High	Phospho [S138; S139]	65.3	55.3	98.7	65.7	53.9	199.1	64	104.6	260.2	2.728	0			0	1
FALSE	High	Master Protein	P01717	Ig lambda chain V-IV region Hil OS=Homo sapiens PE=1 SV=1	0	14.858	17.757	1	27	1	1	107	11.5	6.51	High	High	High	High	High	High	High	High	High		64.3	58	122.3	103.1	53.1	139.4	71	145.1	181.2	2.981	0			277	1
FALSE	High	Master Protein	A0A075B6I4	Immunoglobulin lambda variable 10-54 OS=Homo sapiens OX=9606 GN=IGLV10-54 PE=3 SV=1	0	14.782	13.6752	2	18	2	1	117	12.4	8.03	High	High	High	High	High	High	High	High	High		235.9	218.8	156.4	66.5	78.5	30.8	92.8	77.9	29.1	16.783	0	34.06	2
FALSE	High	Master Protein	P26038	Moesin OS=Homo sapiens GN=MSN PE=1 SV=3	0	14.384	9.18544	5	9	5	1	577	67.8	6.4	High	High	High	High	High	High	High	High	High		71.2	69.1	104.2	122.2	191.8	153.2	59.7	90.1	99.4	0.324	0	4.69	2	24	5
FALSE	High	Master Protein	A0A0B4J1X8	Immunoglobulin heavy variable 3-43 OS=Homo sapiens OX=9606 GN=IGHV3-43 PE=3 SV=1	0	14.374	33.0508	3	9	1	1	118	13.1	5.41	High	High	High	High	Not Found	High	High	High	High		42.7	68.1	162.5	111.4		62.8	51.7	119.3	117.1	3.642	0	32.16	3
FALSE	High	Master Protein	A0A0C4DH67	Immunoglobulin kappa variable 1-8 OS=Homo sapiens OX=9606 GN=IGKV1-8 PE=3 SV=1	0	14.328	32.1739	3	11	2	1	115	12.5	9.01	High	High	High	High	High	High	High	High	High		118.3	114.6	102.1	124.7	25.3	115.3	102.5	108.1	87.8	3.642	0	34.46	3
FALSE	High	Master Protein	P01701	Immunoglobulin lambda variable 1-51 OS=Homo sapiens OX=9606 GN=IGLV1-51 PE=1 SV=2	0	14.294	42.735	3	12	3	1	117	12.2	7.03	High	High	High	High	High	High	High	High	High	Phospho [Y52; S54; Y56]	79.9	71.5	122.9	108.7	68.3	127.7	69.6	134.2	97.3	9	0			44	3
FALSE	High	Master Protein	Q6FI13	Histone H2A type 2-A OS=Homo sapiens GN=HIST2H2AA3 PE=1 SV=3	0	14.055	42.3077	3	5	3	1	130	14.1	10.9	High	High	High	High	High	High	High	High	High		153.6	48.9	187	30.2	140.4	83.4	104.3	117.9	55.3	2.728	0	5.15	1	96	3
FALSE	High	Master Protein	P01714	Immunoglobulin lambda variable 3-19 OS=Homo sapiens OX=9606 GN=IGLV3-19 PE=1 SV=2	0	13.745	43.75	3	14	2	1	112	12	4.96	High	High	High	High	High	High	High	High	High		214.8	212.3	137.3	58.7	101.5	6.5	204.3	38.3	21.8	2.981	1	36.25	3
FALSE	High	Master Protein	K0BE10	Transaldolase OS=Escherichia coli O104:H4 (strain 2009EL-2071) GN=tal PE=1 SV=1	0	13.737	16.0883	5	5	5	1	317	35.2	5.21	High	High	High	High	High	High	High	High	High		84.5	69.9	171.4	85.4	220.8	129.1	51.8	57	80.9	0.616	0			65	5
FALSE	High	Master Protein	P04211	Ig lambda chain V region 4A OS=Homo sapiens PE=4 SV=1	0	13.609	21.3675	3	10	3	1	117	12.4	7.03	High	High	High	High	High	High	High	High	High		141.6	127.6	152.1	77.5	169	57.9	103.3	87.6	63.3	16.783	0			143	3
FALSE	High	Master Protein	P01742	Immunoglobulin heavy variable 1-69 OS=Homo sapiens OX=9606 GN=IGHV1-69 PE=1 SV=2	0	13.49	30.7692	2	9	1	1	117	12.7	9.17	High	High	High	High	Not Found	High	High	High	High		35.5	22.6	76.5	55.6		89.3	66.4	81.7	90.1	1.371	0	24.4	1	63	1
FALSE	High	Master Protein	A0A0C4DH25	Immunoglobulin kappa variable 3D-20 OS=Homo sapiens OX=9606 GN=IGKV3D-20 PE=3 SV=1	0	13.362	27.5862	3	18	1	1	116	12.5	4.59	High	High	High	High	High	High	High	High	High		84	91.1	102.2	139.3	68.5	180.3	85.2	145.5	76.9	2.162	0	58.53	3
FALSE	High	Master Protein	P01704	Immunoglobulin lambda variable 2-14 OS=Homo sapiens OX=9606 GN=IGLV2-14 PE=1 SV=2	0	13.166	17.5	2	15	2	1	120	12.6	6.49	High	High	High	High	High	High	High	High	High		138.8	149.2	89.6	137.3	58.3	102.8	92.3	102.2	73.2	99	0	35.18	2
FALSE	High	Master Protein	P10643	Complement component C7 OS=Homo sapiens GN=C7 PE=1 SV=2	0	12.939	8.06643	5	5	5	1	843	93.5	6.48	High	High	High	High	High	High	High	High	High		119	105.9	152.2	83	120	106.6	95.9	76.8	59.8	0.265	0	11.74	4	0	1
FALSE	High	Master Protein	P05787	Keratin, type II cytoskeletal 8 OS=Homo sapiens GN=KRT8 PE=1 SV=7	0	12.868	8.69565	4	13	3	1	483	53.7	5.59	High	High	High	High	High	High	High	High	High		42.4	112.9	278.6	55.1	162.9	99.7	31.5	49.8	51.9	0.311	0	18.41	4	135	4
FALSE	High	Master Protein	P05106	Integrin beta-3 OS=Homo sapiens OX=9606 GN=ITGB3 PE=1 SV=2	0	12.593	6.34518	3	5	3	1	788	87	5.24	High	High	High	High	High	High	High	High	High		56.7	38.6	70.2	194.6	54.6	238.4	43.6	107.2	163.5	0.162	0	2.87	1	0	2
FALSE	High	Master Protein	P68431	Histone H3.1 OS=Homo sapiens OX=9606 GN=HIST1H3A PE=1 SV=2	0	12.512	41.1765	8	17	8	1	136	15.4	11.12	High	High	High	High	High	High	High	High	High	Acetyl [K24]	54.2	60.9	263.4	48.6	174.5	64.3	69.2	179	45.7	9	0	10.33	4	28	8
FALSE	High	Master Protein	P04431	Ig kappa chain V-I region Walker OS=Homo sapiens PE=1 SV=1	0	11.901	16.2791	1	4	1	1	129	14.1	8.97	High	High	High	High	High	High	High	High	High		49.7	269.9	151.7	98.6	52.7	59.5	40.3	72.6	80.2	1.154	0			0	1
FALSE	High	Master Protein	P14618	Pyruvate kinase PKM OS=Homo sapiens OX=9606 GN=PKM PE=1 SV=4	0	11.845	8.85122	4	6	4	1	531	57.9	7.84	High	High	High	High	High	High	High	High	High		60.9	72.4	212.1	64.5	156.1	91	111.6	90.4	91.7	0.283	0	7.78	2	57	4
FALSE	High	Master Protein	P68363	Tubulin alpha-1B chain OS=Homo sapiens GN=TUBA1B PE=1 SV=1	0	11.629	5.32151	2	8	2	1	451	50.1	5.06	High	High	High	High	High	High	High	High	High		58.1	72.5	252.9	100.2	76.5	105.4	77.2	89.5	123.1	0.334	0	13.73	2	134	2
FALSE	High	Master Protein	A0A0B4J1V0	Immunoglobulin heavy variable 3-15 OS=Homo sapiens OX=9606 GN=IGHV3-15 PE=3 SV=1	0	11.438	29.4118	3	7	1	1	119	12.9	8.62	High	High	High	High	Not Found	High	High	High	High		32.2	26.6	68.9	112.8			25.2	63.8	80.2	2.728	0	17.4	3
FALSE	High	Master Protein	P02753	Retinol-binding protein 4 OS=Homo sapiens OX=9606 GN=RBP4 PE=1 SV=3	0	11.285	17.9104	2	2	2	1	201	23	6.07	High	High	High	High	High	High	High	High	High		91	110.1	92.4	72.3	107.7	118	79.7	61.2	30.4	0.585	0	9.55	2
FALSE	High	Master Protein	P43652	Afamin OS=Homo sapiens OX=9606 GN=AFM PE=1 SV=1	0	11.046	7.67947	3	7	3	1	599	69	5.9	High	High	High	High	High	High	High	High	High		84.2	78.8	117.6	121.5	123.9	83.4	93	88.6	96.4	0.179	0	5.04	1	118	3
FALSE	High	Master Protein	P01624	Ig kappa chain V-III region POM OS=Homo sapiens PE=1 SV=1	0	10.909	31.1927	3	24	1	1	109	11.9	8.94	High	High	High	High	High	High	High	High	High		73.7	99	100.2	97.1	63.9	100.4	65.2	95.1	105.2	2.162	0			152	3
FALSE	High	Master Protein	P01599	Immunoglobulin kappa variable 1-17 OS=Homo sapiens OX=9606 GN=IGKV1-17 PE=1 SV=2	0	10.694	23.0769	4	11	2	1	117	12.8	8.68	High	High	High	High	High	High	High	High	High		146.1	143.8	132.1	86.5	149	91.5	97.2	92.1	47.4	4.179	2	8.91	2	0	3
FALSE	High	Master Protein	P04899	Guanine nucleotide-binding protein G(i) subunit alpha-2 OS=Homo sapiens OX=9606 GN=GNAI2 PE=1 SV=3	0	9.821	14.3662	3	4	3	1	355	40.4	5.54	High	High	High	High	High	High	High	High	High		86.9	69.5	136.5	138.6	52.1	129.4	69.3	88.4	104	0.389	0	7.8	2	63	2
FALSE	High	Master Protein	P49913	Cathelicidin antimicrobial peptide OS=Homo sapiens GN=CAMP PE=1 SV=1	0	9.722	16.4706	3	14	3	1	170	19.3	9.41	High	High	High	High	High	High	High	High	High		137.4	174.3	136.9	108.5	112.1	50.1	192.3	34.2	51.6	0.995	0	20.83	3	97	2
FALSE	High	Master Protein	P11142	Heat shock cognate 71 kDa protein OS=Homo sapiens OX=9606 GN=HSPA8 PE=1 SV=1	0	9.344	6.65635	3	4	2	1	646	70.9	5.52	High	High	High	High	High	High	High	High	High		53.7	44.6	161.7	88.3	112.2	157.1	73	110.9	134.1	0.194	1	3.11	1	75	3
FALSE	High	Master Protein	P13671	Complement component C6 OS=Homo sapiens GN=C6 PE=1 SV=3	0	9.282	4.49679	4	7	4	1	934	104.7	6.76	High	High	High	High	High	High	High	High	High		135	115.9	84.2	121.8	218.1	69.4	101.1	58.2	56.9	0.179	0	8.52	3	42	3
FALSE	High	Master Protein	P01019	Angiotensinogen OS=Homo sapiens OX=9606 GN=AGT PE=1 SV=1	0	9.27	7.83505	2	2	2	1	485	53.1	6.32	High	High	High	High	Not Found	High	High	High	High		68.6	73	123.8	155		108	71.1	94.4	110.1	0.233	0			43	2
FALSE	High	Master Protein	A0A075B6P5	Immunoglobulin kappa variable 2-28 OS=Homo sapiens OX=9606 GN=IGKV2-28 PE=3 SV=1	0	9.242	34.1667	2	8	1	1	120	12.9	5.94	High	High	High	High	Not Found	High	High	High	High		25	32.1	60.8	49.5		102.4	24.8	348.6	58.6	2.981	0	17.62	2
FALSE	High	Master Protein	P06733	Alpha-enolase OS=Homo sapiens GN=ENO1 PE=1 SV=2	0	9.218	17.2811	5	6	5	1	434	47.1	7.39	High	High	High	High	High	High	High	High	High		135.8	152.1	134.5	44.8		29.2	188.1	90.8		0.487	0	3.91	2	35	4
FALSE	High	Master Protein	P00748	Coagulation factor XII OS=Homo sapiens GN=F12 PE=1 SV=3	0	9.154	7.15447	4	7	4	1	615	67.7	7.74	High	High	High	High	High	High	High	High	High		128.4	111.5	117.7	44	74.3	58.4	105.8	111.6	30.5	0.346	0	16.34	4	24	1
FALSE	High	Master Protein	P01814	Immunoglobulin heavy variable 2-70 OS=Homo sapiens GN=IGHV2-70 PE=1 SV=2	0	8.947	26.0504	2	4	1	1	119	13.3	6.52	High	High	High	High	High	High	High	High	High		289.6	181.6	251.2	38.8	119.7	16.2	64	18.9	17.4	1.512	0	13.64	1	0	1
FALSE	High	Master Protein	A0A0C4DH43	Immunoglobulin heavy variable 2-70D OS=Homo sapiens OX=9606 GN=IGHV2-70D PE=3 SV=1	0	8.939	24.3697	2	3	1	1	119	13.3	8.29	High	High	High	High	High	High	High	High	High		110.6	107.7	112.9	101	98.5	108.9	34	65.5	60.8	1.154	1	15.78	2
FALSE	High	Master Protein	P08697	Alpha-2-antiplasmin OS=Homo sapiens OX=9606 GN=SERPINF2 PE=1 SV=3	0	8.888	6.92464	2	7	2	1	491	54.5	6.29	High	High	High	High	High	High	High	High	High		135.4	114.5	71.3	119.8	125.4	93.5	126.9	72.4	67.4	0.212	0	10	1	78	2
FALSE	High	Master Protein	P00488	Coagulation factor XIII A chain OS=Homo sapiens OX=9606 GN=F13A1 PE=1 SV=4	0	8.788	6.55738	3	7	3	1	732	83.2	6.09	High	High	High	High	High	High	High	High	High		111.6	89.5	105.4	98.4	88.7	129.5	79.6	98.2	98.8	0.184	0	15.4	3	59	2
FALSE	High	Master Protein	Q05707	Collagen alpha-1(XIV) chain OS=Homo sapiens GN=COL14A1 PE=1 SV=3	0	8.701	2.50557	2	5	2	1	1796	193.4	5.3	High	High	High	High	High	High	High	High	High		141.3	122.5	144	95.1	117.5	103.3	69.8	62.7	70.2	0.053	0			75	2
FALSE	High	Master Protein	P08670	Vimentin OS=Homo sapiens GN=VIM PE=1 SV=4	0	8.46	8.58369	4	15	4	1	466	53.6	5.12	High	High	High	High	High	High	High	High	High		101.5	59.9	316.7	31.8	184.9	19.2	195.8	42.7	35.2	0.311	0	6.44	4	28	4
FALSE	High	Master Protein	P05546	Heparin cofactor 2 OS=Homo sapiens GN=SERPIND1 PE=1 SV=3	0	8.347	8.01603	4	6	4	1	499	57	6.9	High	High	High	High	High	High	High	High	High		109.2	108.9	97.1	85.8	125.1	73.4	166.5	66.9	65.1	0.346	0	5.61	2	44	4
FALSE	High	Master Protein	P11171	Protein 4.1 OS=Homo sapiens OX=9606 GN=EPB41 PE=1 SV=4	0	8.278	3.125	2	6	2	1	864	97	5.58	High	High	High	High	High	High	High	High	High		75.2	57.2	124.3	77.4	132.2	178.6	57.3	91.9	106	0.086	0	14.75	2	58	2
FALSE	High	Master Protein	A0A024R4M0	40S ribosomal protein S9 OS=Homo sapiens OX=9606 GN=RPS9 PE=1 SV=1	0	8.248	12.8866	2	5	2	1	194	22.6	10.65	High	High	High	High	High	Not Found	High	High	High		128.5	114.1	460.3	24.6	168.6		78.5	11	14.4	0.638	0	0	1	99	2
FALSE	High	Master Protein	P31946	14-3-3 protein beta/alpha OS=Homo sapiens OX=9606 GN=YWHAB PE=1 SV=3	0	8.171	10.9756	3	8	3	1	246	28.1	4.83	High	High	High	High	High	High	High	High	High		157.4	70.7	339.2	27	185.2	46.8	97.9	54.5	17.9	0.501	0	8.29	3	72	3
FALSE	High	Master Protein	P07477	Trypsin-1 OS=Homo sapiens OX=9606 GN=PRSS1 PE=1 SV=1	0	8.141	12.5506	3	34	3	1	247	26.5	6.51	High	High	High	High	High	High	High	High	High	Acetyl [K92]	49.3	44.7	101.7	54.8	58.5	70.3	36.1	72.2	71.9	0.931	0	12.31	1	0	2
FALSE	High	Master Protein	P07358	Complement component C8 beta chain OS=Homo sapiens GN=C8B PE=1 SV=3	0	8.131	5.92217	2	4	2	1	591	67	8.13	High	High	High	High	High	High	High	High	High		58.4	54.4	128.9	122.9	280.1	154.8	47.8	58.9	75.5	0.25	0	10.82	2
FALSE	High	Master Protein	P08238	Heat shock protein HSP 90-beta OS=Homo sapiens GN=HSP90AB1 PE=1 SV=4	0	7.908	4.28177	3	5	2	1	724	83.2	5.03	High	High	High	High	High	High	High	High	High		56.1	62.5	247.8	62.8	140.4	111.1	81.7	63	100.3	0.174	1	5.34	2	45	3
FALSE	High	Master Protein	P12111	Collagen alpha-3(VI) chain OS=Homo sapiens GN=COL6A3 PE=1 SV=5	0	7.66	1.66824	3	4	3	1	3177	343.5	6.68	High	High	High	High	Not Found	High	High	High	High		128.1	132.1	165.7	165.5		64.8	90.2	97.8	33.4	0.037	0	3.2	1	40	3
FALSE	High	Master Protein	A0A0C4DH36	Immunoglobulin heavy variable 3-38 (non-functional) (Fragment) OS=Homo sapiens OX=9606 GN=IGHV3-38 PE=1 SV=1	0	7.632	26.7241	3	11	2	1	116	12.8	9.25	High	High	High	High	High	High	High	High	High		151.9	82.9	120	90.1	107.7	89.1	76.8	109.3	87.9	3.642	0	7.52	3
FALSE	High	Master Protein	A0A0B4J1V2	Immunoglobulin heavy variable 2-26 OS=Homo sapiens OX=9606 GN=IGHV2-26 PE=3 SV=1	0	7.523	18.4874	1	6	1	1	119	13.2	8.29	High	High	High	High	High	High	High	High	High		67.6	68.7	107.3	103.4	22.8	122.3	49	108.9	98.8	0.468	0	37.65	1
FALSE	High	Master Protein	P01611	Ig kappa chain V-I region Wes OS=Homo sapiens PE=1 SV=1	0.002	7.393	16.6667	1	4	1	1	108	11.6	7.28	High	High	High	High	High	High	High	High	High		84.3	70.7	128.1	110.7	63	216.3	50.6	112.6	132.3	1.512	0			76	1
FALSE	High	Master Protein	P12109	Collagen alpha-1(VI) chain OS=Homo sapiens OX=9606 GN=COL6A1 PE=1 SV=3	0.002	7.345	2.91829	2	6	2	1	1028	108.5	5.43	High	High	High	High	High	High	High	High	High		64	61.1	104.5	95.6	217.3	114.1	62.9	82.2	64.1	0.078	0	8.37	2	30	2
FALSE	High	Master Protein	P08514	Integrin alpha-IIb OS=Homo sapiens GN=ITGA2B PE=1 SV=3	0.002	7.319	2.30991	3	8	3	1	1039	113.3	5.38	High	High	High	High	High	High	High	High	High		70.6	60.7	90.1	172.6	171	141.4	74.3	88.3	92	0.17	0	11.73	2	34	2
FALSE	High	Master Protein	A0A075B6H9	Immunoglobulin lambda variable 4-69 OS=Homo sapiens OX=9606 GN=IGLV4-69 PE=1 SV=1	0.002	7.218	14.2857	2	9	2	1	119	12.8	6.51	High	High	High	High	High	High	High	High	High		139.8	128	171.5	86.5	178.8	124.8	54.4	59.8	54.6	1.154	0	27.58	2
FALSE	High	Master Protein	Q96DA0	Zymogen granule protein 16 homolog B OS=Homo sapiens GN=ZG16B PE=1 SV=3	0.002	7.149	9.13462	2	6	2	1	208	22.7	7.39	High	High	High	High	High	High	High	High	High		12	9.8	33.9	17.7	21.4	831.7	8.9	29.1	12.2	0.701	0	4.33	1	86	2
FALSE	High	Master Protein	P04430	Ig kappa chain V-I region BAN OS=Homo sapiens PE=1 SV=1	0.003	7.111	22.2222	1	2	1	1	108	11.8	8.44	High	High	High	High	High	High	High	High	High		75.3	61.3	108.1	134.1	71.2	188.8	83.3	104.3	81.2	3.642	0			20	1
FALSE	High	Master Protein	P00352	Retinal dehydrogenase 1 OS=Homo sapiens GN=ALDH1A1 PE=1 SV=2	0.003	7.094	2.79441	2	6	2	1	501	54.8	6.73	High	High	High	High	Not Found	High	High	High	High		32.9	266.1	146.6	93.4		78.7	31.1	101	165	0.186	0	9.96	2	42	2
FALSE	High	Master Protein	P18465	HLA class I histocompatibility antigen, B-57 alpha chain OS=Homo sapiens OX=9606 GN=HLA-B PE=1 SV=1	0.003	7.068	18.232	4	8	2	1	362	40.2	6.3	High	High	High	High	Not Found	High	High	High	High		140.2	125.6	162.8	101.3	113.6	125.4	59.7	98.1	66.9	0.624	2	0	2	0	4
FALSE	High	Master Protein	P30492	HLA class I histocompatibility antigen, B-54 alpha chain OS=Homo sapiens GN=HLA-B PE=1 SV=1	0.003	6.873	11.326	3	7	1	1	362	40.4	6.3	High	High	High	High	High	High	High	High	High		188.6	193.7	102.5	36.1	233.6	108.1	23.8	92.7	20.9	0.413	0	2.35	2	0	3
FALSE	High	Master Protein	P62979	Ubiquitin-40S ribosomal protein S27a OS=Homo sapiens GN=RPS27A PE=1 SV=2	0.003	6.794	21.7949	4	6	4	1	156	18	9.64	High	High	High	High	High	High	High	High	High		68	66.1	124.2	92.5	174.3	110.4	50.6	96.5	91.2	1.31	0	2.01	1	68	4
FALSE	High	Master Protein	P16157	Ankyrin-1 OS=Homo sapiens OX=9606 GN=ANK1 PE=1 SV=3	0.003	6.777	1.86071	4	8	4	1	1881	206.1	6.01	High	High	High	High	High	High	High	High	High		144.2	99.1	198.7	48.6	209.4	48.5	118.1	59.7	51.6	0.091	0	6.59	3	29	4
FALSE	High	Master Protein	P04075	Fructose-bisphosphate aldolase A OS=Homo sapiens GN=ALDOA PE=1 SV=2	0.003	6.558	4.12088	2	7	2	1	364	39.4	8.09	High	High	High	High	High	High	High	High	High		64.6	81.3	266.4	85.2	259.5	74.5	85	46.5	29.4	0.222	0	13.96	2	37	2
FALSE	High	Master Protein	A0A0C4DH26	Immunoglobulin kappa variable 6D-41 (non-functional) (Fragment) OS=Homo sapiens OX=9606 GN=IGKV6D-41 PE=4 SV=1	0.003	6.487	27.8261	1	6	1	1	115	12.6	7.12	High	High	High	High	High	High	High	High	High		51.4	17.8	139	81.1			21.3	35.2	47.9	2.162	0	7.64	1
FALSE	High	Master Protein	P67809	Nuclease-sensitive element-binding protein 1 OS=Homo sapiens OX=9606 GN=YBX1 PE=1 SV=3	0.003	6.423	18.2099	3	9	3	1	324	35.9	9.88	High	High	High	High	High	High	High	High	High		159.7	117.4	397.4	23.7	150.3		102.3	31.2	17.9	0.931	0	8.09	1	43	3
FALSE	High	Master Protein	A0A075B6H7	Immunoglobulin kappa variable 3-7 (non-functional) (Fragment) OS=Homo sapiens OX=9606 GN=IGKV3-7 PE=1 SV=1	0.003	6.285	28.4483	3	16	2	1	116	12.8	5.25	High	High	High	High	High	High	High	High	High		85.9	82.2	103.7	132.6	109.6	138.2	87.6	113.8	88.6	2.728	1	29.5	3
FALSE	High	Master Protein	A0A0C4DH35	Immunoglobulin heavy variable 3-35 (non-functional) (Fragment) OS=Homo sapiens OX=9606 GN=IGHV3-35 PE=1 SV=1	0.003	6.205	18.8034	2	3	2	1	117	12.8	7.88	High	High	High	High	High	High	High	High	High		118.1	162.1	109.4	103.8	107.4	50.9	111.6	92.8	70.3	0.931	0	5.83	2
FALSE	High	Master Protein	A0A0C4DH24	Immunoglobulin kappa variable 6-21 OS=Homo sapiens OX=9606 GN=IGKV6-21 PE=3 SV=1	0.003	6.192	15.7895	2	7	1	1	114	12.4	7.28	High	High	High	High	Not Found	High	High	High	High		120.8	120	65.7	74.2		57.3	80.2	345.9	118.7	1.154	0	16.38	2
FALSE	High	Master Protein	P15814	Immunoglobulin lambda-like polypeptide 1 OS=Homo sapiens OX=9606 GN=IGLL1 PE=1 SV=1	0.003	6.115	7.04225	1	16	1	1	213	22.9	10.07	High	High	High	High	High	High	High	High	High		83.2	95	97.8	65.2	238.1	11.8	294.8	51.2	58.4	0.874	0			0	1
FALSE	High	Master Protein	P11021	78 kDa glucose-regulated protein OS=Homo sapiens GN=HSPA5 PE=1 SV=2	0.003	5.938	7.18654	3	3	2	1	654	72.3	5.16	High	High	High	High	High	High	High	High	High		66.6	73.9	157.6	102.3	70.3	165.9	70.2	107.6	112	0.184	0	0	1	65	2
FALSE	High	Master Protein	A0A087WSY6	Immunoglobulin kappa variable 3D-15 OS=Homo sapiens OX=9606 GN=IGKV3D-15 PE=3 SV=6	0.003	5.776	19.1304	3	30	1	1	115	12.5	5.19	High	High	High	High	High	High	High	High	High		62.3	56.2	102.1	104.2	103.3	135.3	94.4	130.6	103.7	2.162	0	56.36	3
FALSE	High	Master Protein	A6NIZ1	Ras-related protein Rap-1b-like protein OS=Homo sapiens PE=2 SV=1	0.003	5.733	7.6087	2	3	2	1	184	20.9	5.48	High	High	High	High	Not Found	High	High	High	High		87.8	81	72.7	232		103.5	72.8	100.7	106.3	0.468	0	2.3	1	38	2
FALSE	High	Master Protein	A0A0B4J1U7	Immunoglobulin heavy variable 6-1 OS=Homo sapiens OX=9606 GN=IGHV6-1 PE=3 SV=1	0.003	5.733	9.91736	2	8	2	1	121	13.5	9.2	High	High	High	High	High	High	High	High	High		66.8	67.8	70.7	69	66.8	83.6	97.1	118.6	84.9	2.162	0	18.44	2
FALSE	High	Master Protein	Q9H4G4	Golgi-associated plant pathogenesis-related protein 1 OS=Homo sapiens OX=9606 GN=GLIPR2 PE=1 SV=3	0.003	5.616	19.4805	2	5	2	1	154	17.2	9.41	High	High	High	High	High	High	High	High	High		44.4	56.2	96.7	178.7	172.7	216	40.7	73.1	103	0.585	0	5.73	2	56	2
FALSE	High	Master Protein	A0A075B7D4	Immunoglobulin kappa variable 1/OR2-108 (non-functional) (Fragment) OS=Homo sapiens OX=9606 GN=IGKV1OR2-108 PE=1 SV=1	0.003	5.576	34.188	2	12	1	1	117	12.5	6.48	High	High	High	High	Not Found	High	High	High	High	Phospho [S99; T107; Y108; Y109; Y114; T115; T116]	41.4	80.9	76.8	84.1		45.8	76.7	99.6	96.8	1.512	0	13.23	2
FALSE	High	Master Protein	P02549	Spectrin alpha chain, erythrocytic 1 OS=Homo sapiens OX=9606 GN=SPTA1 PE=1 SV=5	0.003	5.563	1.98429	3	6	3	1	2419	279.8	5.05	High	High	High	High	High	High	High	High	High		174.5	92.1	217.9	60.5	140.6	67	70.6	88.5	88.4	0.043	0	7.97	3	55	3
FALSE	High	Master Protein	P51884	Lumican OS=Homo sapiens GN=LUM PE=1 SV=2	0.003	5.558	5.6213	1	2	1	1	338	38.4	6.61	High	High	High	High	Not Found	Not Found	High	High	Not Found		107.6	76.6	80.8	70.7			169.5	74.8		0.155	0	5.33	1	57	1
FALSE	High	Master Protein	P01708	Ig lambda chain V-II region BUR OS=Homo sapiens PE=1 SV=1	0.003	5.479	27.5229	2	2	2	1	109	11.5	7.87	High	High	High	High	High	High	High	High	High		78.9	74	91.2	192.3	63.6	150.7	98.1	100.9	89.5	1.512	0			0	2
FALSE	High	Master Protein	A0A2R8Y3M9	Uncharacterized protein OS=Homo sapiens OX=9606 PE=4 SV=1	0.003	5.37	4.91284	2	3	2	1	631	71.3	7.66	High	High	High	High	Not Found	High	High	High	High		148.5	131.5	134.5	93.5		96.6	135	160.1	75	0.125	0	5.78	2
FALSE	High	Master Protein	A0A0J9YX35	Immunoglobulin heavy variable 3-64D OS=Homo sapiens OX=9606 GN=IGHV3-64D PE=3 SV=1	0.003	5.23	17.094	2	3	1	1	117	12.8	7.85	High	High	High	High	Not Found	High	High	High	High		149.6	122.4	71.8	165.9		87	191	113.6	46.2	1.154	0	8.07	2
FALSE	High	Master Protein	Q7RTY7	Ovochymase-1 OS=Homo sapiens OX=9606 GN=OVCH1 PE=2 SV=2	0.003	5.222	1.32275	1	4	1	1	1134	125	8.32	High	High	High	High	High	High	High	High	High	Acetyl [K330]	53.3	44.1	78.2	68.8	107.2	119.6	41.3	69.1	69.3	0.073	0	5.71	1	41	1
FALSE	High	Master Protein	P07900	Heat shock protein HSP 90-alpha OS=Homo sapiens GN=HSP90AA1 PE=1 SV=5	0.003	5.138	3.14208	2	4	1	1	732	84.6	5.02	Medium	Medium	Medium	Not Found	Not Found	Not Found	Medium	Medium	Not Found		159.5	112.3	472				212.6	43.6		0.116	0	2.95	2	49	2
FALSE	High	Master Protein	P78509	Reelin OS=Homo sapiens GN=RELN PE=1 SV=3	0.003	5.051	0.867052	2	3	2	1	3460	388.1	5.88	High	High	High	High	High	High	High	High	High		104.8	100.4	140.5	59.9	141.8	79.4	95.1	118.9	82.1	0.032	0	6.55	2	0	1
FALSE	High	Master Protein	P30461	HLA class I histocompatibility antigen, B-13 alpha chain OS=Homo sapiens GN=HLA-B PE=1 SV=1	0.003	4.714	11.326	3	4	1	1	362	40.4	6.14	High	High	High	High	High	High	High	Not Found	Not Found		7.3	32.5	33.7	282.3	526.9	81.1	36.3			0.413	0	0	2	0	2
FALSE	High	Master Protein	P06702	Protein S100-A9 OS=Homo sapiens GN=S100A9 PE=1 SV=1	0.003	4.664	13.1579	1	1	1	1	114	13.2	6.13	High	High	High	High	High	High	High	High	High		82.1	65.2	68.2	210	86.3	116.7	77.2	106.4	77.7	0.334	0			44	1
FALSE	High	Master Protein	P13647	Keratin, type II cytoskeletal 5 OS=Homo sapiens GN=KRT5 PE=1 SV=3	0.003	4.636	3.89831	2	4	1	1	590	62.3	7.74	Medium	Medium	Medium	Medium	Not Found	Not Found	Medium	Medium	Medium		306	260.5	150.3	81.3			55.5	104.3	42.2	0.218	0			73	2
FALSE	High	Master Protein	Q9BXJ4	Complement C1q tumor necrosis factor-related protein 3 OS=Homo sapiens OX=9606 GN=C1QTNF3 PE=1 SV=1	0.004	4.605	10.1626	2	3	2	1	246	27	6.52	High	High	High	High	High	Not Found	High	High	Not Found		145.7	144.5	291.3	145.6	192.4		37.8	42.7		0.52	0	3.38	1	66	2
FALSE	High	Master Protein	P55058	Phospholipid transfer protein OS=Homo sapiens OX=9606 GN=PLTP PE=1 SV=1	0.006	4.537	3.0426	1	4	1	1	493	54.7	7.01	Not Found	High	Not Found	Not Found	Not Found	Not Found	High	Not Found	Not Found			254.5					217.5			0.086	0	6.02	1	90	1
FALSE	High	Master Protein	P01603	Ig kappa chain V-I region Ka OS=Homo sapiens PE=1 SV=1	0.006	4.527	11.1111	2	5	1	1	108	11.9	8.85	High	High	High	High	High	High	High	High	High	Acetyl [K107]	90.5	76.6	140.4	152.4	204.9	132	50.4	84.8	46.1	1.512	0			24	2
FALSE	High	Master Protein	Q9UQ80	Proliferation-associated protein 2G4 OS=Homo sapiens OX=9606 GN=PA2G4 PE=1 SV=3	0.006	4.476	4.56853	1	2	1	1	394	43.8	6.55	Not Found	High	High	Not Found	Not Found	Not Found	High	Not Found	Not Found			143.3	760.9				95.8			0.096	0	3.44	1	61	1
FALSE	High	Master Protein	A0A075B7D8	Immunoglobulin heavy variable 3/OR15-7 (pseudogene) (Fragment) OS=Homo sapiens OX=9606 GN=IGHV3OR15-7 PE=1 SV=1	0.006	4.465	46.2185	2	6	2	1	119	13.1	8.28	High	High	High	High	High	High	High	High	High	Acetyl [K108]; Phospho [S105; T109; Y115; Y116]	109.6	103.5	85.6	109.3	85.2	83.2	149.4	90.5	97.2	1.683	0	2.51	2
FALSE	High	Master Protein	P04406	Glyceraldehyde-3-phosphate dehydrogenase OS=Homo sapiens GN=GAPDH PE=1 SV=3	0.006	4.386	5.97015	2	2	2	1	335	36	8.46	High	High	High	High	High	High	High	High	High		226.3	88.3	184.8	31.6	147.9	48.9	151.1	36.8	56.3	0.245	0			44	2
FALSE	High	Master Protein	A0A0G2JRQ6	Uncharacterized protein (Fragment) OS=Homo sapiens OX=9606 PE=1 SV=4	0.006	4.343	11.9658	2	6	1	1	117	12.7	8.29	High	High	High	High	High	High	High	High	High		58.4	46.4	68.6	163.7	299.9	180.2	61.6	49	39.1	0.931	0	11.26	2
FALSE	High	Master Protein	P23142	Fibulin-1 OS=Homo sapiens GN=FBLN1 PE=1 SV=4	0.006	4.218	2.84495	2	6	2	1	703	77.2	5.22	High	High	High	High	High	High	High	High	High		115.9	115.9	204.1	52.7	127.1	35	95.9	57.1	30.8	0.129	0	5.7	2	0	1
FALSE	High	Master Protein	P02750	Leucine-rich alpha-2-glycoprotein OS=Homo sapiens GN=LRG1 PE=1 SV=2	0.006	4.203	5.76369	2	3	1	1	347	38.2	6.95	High	High	High	High	High	High	High	High	High		91.2	85.6	130	231.6		80.9	71.6	117.5	131.6	0.212	0	1.66	1	42	2
FALSE	High	Master Protein	Q6Q788	Apolipoprotein A-V OS=Homo sapiens GN=APOA5 PE=1 SV=1	0.006	4.184	3.82514	1	4	1	1	366	41.2	6.43	High	High	High	High	High	High	High	High	High		55.6	41.6	89.1	82.3	49.8	178.4	38.9	201	116.7	0.105	0	7.65	1	0	1
FALSE	High	Master Protein	A0A075B6I1	Immunoglobulin lambda variable 4-60 OS=Homo sapiens OX=9606 GN=IGLV4-60 PE=3 SV=1	0.006	4.147	14.1667	1	3	1	1	120	13	6.25	High	High	High	High	High	High	High	High	High		277.7	270	130.4	80	65.2	36.2	58.6	45.2	36.7	0.468	0	9.24	1
FALSE	High	Master Protein	Q9ULM3	YEATS domain-containing protein 2 OS=Homo sapiens OX=9606 GN=YEATS2 PE=1 SV=2	0.006	3.996	0.843882	1	2	1	1	1422	150.7	8.98	High	High	High	High	High	High	High	High	High	Phospho [Y1183]	15.9	16.4	30.6	28.3	23.4	58.3	15.2	49.5	34.7	0.053	0	2.69	1	15	1
FALSE	High	Master Protein	O60218	Aldo-keto reductase family 1 member B10 OS=Homo sapiens OX=9606 GN=AKR1B10 PE=1 SV=2	0.007	3.85	6.32911	1	1	1	1	316	36	7.84	High	High	High	High	Not Found	Not Found	High	High	High		77.5	379.1	61.8	96.3			29.2	47	55.8	0.116	0			50	1
FALSE	High	Master Protein	P07305	Histone H1.0 OS=Homo sapiens GN=H1F0 PE=1 SV=3	0.007	3.747	4.63918	1	6	1	1	194	20.9	10.84	High	High	High	High	High	High	High	High	High		176.5	158.5	186.9	46.7	209	33.5	107.8	39.7	32	0.334	0	4.9	1	49	1
FALSE	High	Master Protein	Q13790	Apolipoprotein F OS=Homo sapiens GN=APOF PE=1 SV=2	0.007	3.724	3.98773	1	8	1	1	326	35.4	5.64	High	High	High	High	High	High	High	High	High		79.6	78.8	86.4	102.2	40.3	184.4	71.4	128.6	100.3	0.155	0	12.38	1	162	1
FALSE	High	Master Protein	P08637	Low affinity immunoglobulin gamma Fc region receptor III-A OS=Homo sapiens OX=9606 GN=FCGR3A PE=1 SV=2	0.007	3.643	4.72441	1	1	1	1	254	29.1	8.07	High	High	High	High	Not Found	High	High	High	High		61.1	61.7	74.6	271.1		244.2	42.4	91.6	60	0.212	0			0	1
FALSE	High	Master Protein	Q96Q89	Kinesin-like protein KIF20B OS=Homo sapiens OX=9606 GN=KIF20B PE=1 SV=3	0.008	3.605	0.824176	2	8	2	1	1820	210.5	5.67	High	High	High	High	High	High	High	High	High		101.5	232	61.5	205	65.8	155.2	46.6	95.3	29.7	0.038	0	3.02	1	0	2
FALSE	High	Master Protein	P14174	Macrophage migration inhibitory factor OS=Homo sapiens OX=9606 GN=MIF PE=1 SV=4	0.008	3.572	7.82609	1	1	1	1	115	12.5	7.88	High	High	High	High	High	High	High	High	High		37.8	47.8	335.2	53.7	136.3	96.6	95.8	51.5	106.4	0.778	0	2.74	1
FALSE	High	Master Protein	P10314	HLA class I histocompatibility antigen, A-32 alpha chain OS=Homo sapiens GN=HLA-A PE=1 SV=2	0.008	3.535	6.30137	2	4	1	1	365	41	6.47	High	High	High	High	High	High	High	High	High		36.3	42.5	80.5	108.4	56.4	134.5	36.3	146.8	160.8	0.245	0	3.83	2	0	2
FALSE	High	Master Protein	P11277	Spectrin beta chain, erythrocytic OS=Homo sapiens GN=SPTB PE=1 SV=5	0.008	3.532	0.842302	2	3	2	1	2137	246.3	5.27	High	High	High	High	High	High	High	High	High		198.9	108.9	142.8	34.2	123.2	143.2	75.3	51.5	98.5	0.032	0	2.41	2	34	1
FALSE	High	Master Protein	A0A075B6I0	Immunoglobulin lambda variable 8-61 OS=Homo sapiens OX=9606 GN=IGLV8-61 PE=3 SV=7	0.008	3.508	7.37705	1	4	1	1	122	12.8	4.55	High	High	High	High	High	High	High	High	High		43.2	34	42.8	132.2	291.1	90.9	187.6	97.1	68.6	0.778	0	9.55	1
FALSE	High	Master Protein	Q92496	Complement factor H-related protein 4 OS=Homo sapiens GN=CFHR4 PE=1 SV=3	0.008	3.495	6.22837	3	5	3	1	578	65.3	4.94	High	High	High	High	High	High	High	High	High		154.9	142.9	130.8	74.2	79.8	89.7	126.7	79.1	68.9	0.438	0	3.61	3	0	2
FALSE	High	Master Protein	P80108	Phosphatidylinositol-glycan-specific phospholipase D OS=Homo sapiens OX=9606 GN=GPLD1 PE=1 SV=3	0.008	3.477	1.07143	1	2	1	1	840	92.3	6.37	High	High	High	High	High	High	High	High	High		98.6	116.8	196.5	66.7	234.1	77.4	115.8	41.4	52.7	0.056	0	2.36	1	41	1
FALSE	High	Master Protein	Q07954	Prolow-density lipoprotein receptor-related protein 1 OS=Homo sapiens GN=LRP1 PE=1 SV=2	0.008	3.455	0.462148	2	2	2	1	4544	504.3	5.39	High	High	High	High	Medium	High	High	High	High		45.6	45.2	77.1	83.5	35.9	118.7	39.4	69.4	60.5	0.018	0	2.28	1	0	1
FALSE	High	Master Protein	O00187	Mannan-binding lectin serine protease 2 OS=Homo sapiens GN=MASP2 PE=1 SV=4	0.008	3.436	2.47813	1	8	1	1	686	75.7	5.63	High	High	High	High	High	High	High	High	High		83.2	90	87.7	181.5	30.3	181.9	75.3	128.5	112.1	0.068	0	14.82	1	42	1
FALSE	High	Master Protein	A0A075B6S9	Immunoglobulin kappa variable 1-37 (non-functional) (Fragment) OS=Homo sapiens OX=9606 GN=IGKV1-37 PE=1 SV=7	0.008	3.427	34.188	2	26	1	1	117	12.7	9.25	High	High	High	High	High	High	High	High	High	Phospho [T96; S98; S99; T107; Y108; Y109; T113; Y114]	25.6	28.2	53.4	73.7	23.4	100.8	32.9	407.7	57	1.154	0	26.54	2
FALSE	High	Master Protein	P01705	Ig lambda chain V-II region NEI OS=Homo sapiens PE=1 SV=1	0.008	3.382	11.7117	1	8	1	1	111	11.6	8.63	High	High	High	High	High	High	High	High	High		112.8	115.7	169.9	58.5	222	8.5	195.2	58.8	55.6	0.585	0			0	1
FALSE	Medium	Master Protein	P01705	Immunoglobulin lambda variable 2-23 OS=Homo sapiens OX=9606 GN=IGLV2-23 PE=1 SV=2	0.011	3.334	14.1593	1	5	1	1	113	11.9	5.91	High	High	High	High	High	High	High	High	High	Acetyl [K74]	149.9	145.1	104.2	110	30.6	123.1	80.5	120.4	85.6	1.154	0	13.23	1
FALSE	Medium	Master Protein	J3KN67	Tropomyosin alpha-3 chain OS=Homo sapiens OX=9606 GN=TPM3 PE=1 SV=1	0.011	3.309	6.31579	2	3	2	1	285	33.2	4.77	High	High	High	High	High	High	High	High	High		50.3	58.3	237.8	33.7	220.3	113.7	68	112.4	80.5	0.202	0	5.65	2
FALSE	Medium	Master Protein	P21926	CD9 antigen OS=Homo sapiens GN=CD9 PE=1 SV=4	0.011	3.286	4.38596	1	1	1	1	228	25.4	7.15	High	High	High	High	Not Found	High	High	High	High		95.9	96.9	83.1	181.6		115.4	88.8	57.3	113.3	0.334	0			34	1
FALSE	Medium	Master Protein	Q86YZ3	Hornerin OS=Homo sapiens OX=9606 GN=HRNR PE=1 SV=2	0.011	3.149	1.40351	1	10	1	1	2850	282.2	10.04	High	High	High	High	High	High	High	High	High		174.7	139	139.2	40.2	181.6	62.7	90.6	128.7	43.3	0.02	0	13.1	1	45	1
FALSE	Medium	Master Protein	Q13093	Platelet-activating factor acetylhydrolase OS=Homo sapiens GN=PLA2G7 PE=1 SV=1	0.011	3.115	3.62812	1	2	1	1	441	50	7.56	High	High	High	High	High	High	High	High	High		97.6	89.6	189.4	89	215.2	93.1	76	68.6	73.1	0.086	0			23	1
FALSE	Medium	Master Protein	Q8NI99	Angiopoietin-related protein 6 OS=Homo sapiens GN=ANGPTL6 PE=1 SV=1	0.011	3.056	5.31915	2	4	2	1	470	51.7	8.53	High	High	High	High	High	High	High	High	High		118.1	117.6	113.2	137.7	175.8	98.7	92.5	70.5	57.7	0.186	0	4.63	2	19	2
FALSE	Medium	Master Protein	P09651	Heterogeneous nuclear ribonucleoprotein A1 OS=Homo sapiens GN=HNRNPA1 PE=1 SV=5	0.011	2.987	4.83871	1	2	1	1	372	38.7	9.13	Not Found	Not Found	High	High	Not Found	Not Found	High	Not Found	Not Found				461.2	297.2			241.6			0.122	0	2.58	1	62	1
FALSE	Medium	Master Protein	P01699	Ig lambda chain V-I region VOR OS=Homo sapiens PE=1 SV=1	0.011	2.981	10.8108	1	1	1	1	111	11.5	5.29	High	High	High	High	High	High	High	High	High		130.1	162.5	253.6	43.9	225	21.7	93.7	31.8	37.8	0.468	0			0	1
FALSE	Medium	Master Protein	P23528	Cofilin-1 OS=Homo sapiens GN=CFL1 PE=1 SV=3	0.011	2.963	8.43373	1	2	1	1	166	18.5	8.09	High	High	High	High	High	High	High	High	High		41.8	54	229.9	71.7	101.7	81.9	66.7	45.5	107.3	0.212	0			0	1
FALSE	Medium	Master Protein	A0A075B7D0	Immunoglobulin heavy variable 1/OR15-1 (non-functional) (Fragment) OS=Homo sapiens OX=9606 GN=IGHV1OR15-1 PE=1 SV=1	0.011	2.908	10.2564	1	3	1	1	117	13	9.13	High	High	High	High	High	High	High	High	High		106.4	68.2	58.6	96.1	66.1	114.5	178.2	170	113.6	0.334	0	8.64	1
FALSE	Medium	Master Protein	Q9Y6Z7	Collectin-10 OS=Homo sapiens GN=COLEC10 PE=2 SV=2	0.011	2.899	3.97112	1	2	1	1	277	30.7	7.33	High	High	High	High	High	High	High	High	High		52.5	57.1	150.2	104.7	76.9	174.9	71.3	112.1	154.6	0.145	0	2.77	1	36	1
FALSE	Medium	Master Protein	P14625	Endoplasmin OS=Homo sapiens OX=9606 GN=HSP90B1 PE=1 SV=1	0.011	2.863	3.98506	2	3	2	1	803	92.4	4.84	High	High	High	High	High	High	High	High	High		85.8	89.8	223.6	53.7	189.7	56.1	145.9	71.5	44.6	0.094	0	2.25	1	0	2
FALSE	Medium	Master Protein	P31949	Protein S100-A11 OS=Homo sapiens GN=S100A11 PE=1 SV=2	0.011	2.816	15.2381	1	1	1	1	105	11.7	7.12	High	High	High	High	Not Found	High	High	High	High		34.9	102.6	287	66.2		120.3	124.4	72.7	90	0.389	0			48	1
FALSE	Medium	Master Protein	A6NJ16	Putative V-set and immunoglobulin domain-containing-like protein IGHV4OR15-8 OS=Homo sapiens GN=IGHV4OR15-8 PE=5 SV=2	0.011	2.8	6.50407	2	2	1	1	123	13.6	9.6	High	High	High	High	High	High	High	High	High		153.2	130.1	104.9	44.4	132.5	28.5	94.6	19.4	40.1	0.931	0			15	2
FALSE	Medium	Master Protein	P61026	Ras-related protein Rab-10 OS=Homo sapiens GN=RAB10 PE=1 SV=1	0.011	2.781	6	1	4	1	1	200	22.5	8.38	High	High	High	High	High	Not Found	High	High	High		132.1	130.9	133.9	51.3	335.1		156.6	28.3	31.8	0.145	0	5.48	1	34	1
FALSE	Medium	Master Protein	O14672	Disintegrin and metalloproteinase domain-containing protein 10 OS=Homo sapiens OX=9606 GN=ADAM10 PE=1 SV=1	0.011	2.76	1.60428	1	2	1	1	748	84.1	7.77	High	High	High	High	Not Found	High	High	High	Not Found		112.6	58.4	217	82.9		261.7	54.7	212.8		0.051	0	2.93	1	0	1
FALSE	Medium	Master Protein	P81605	Dermcidin OS=Homo sapiens GN=DCD PE=1 SV=2	0.011	2.758	10.9091	1	1	1	1	110	11.3	6.54	High	High	High	High	High	High	High	High	High		33.5	27	65.7	65.9	58.5	103.5	36.6	115.5	189	0.292	0			0	1
FALSE	Medium	Master Protein	Q16787	Laminin subunit alpha-3 OS=Homo sapiens OX=9606 GN=LAMA3 PE=1 SV=2	0.011	2.713	0.510051	1	15	1	1	3333	366.4	7.24	High	High	High	High	High	High	High	High	High	Acetyl [K2968]	41.7	48.6	71.5	71.9	48.6	153.6	50.6	188.5	102.6	0.023	0			31	1
FALSE	Medium	Master Protein	Q96H78	Solute carrier family 25 member 44 OS=Homo sapiens GN=SLC25A44 PE=2 SV=1	0.012	2.695	4.14013	1	2	1	1	314	35.4	9.63	High	High	High	High	High	High	High	High	High		299.4	90.8	115	82.7	44.9	78.7	41.5	71.8	41.4	0.145	0			21	1
FALSE	Medium	Master Protein	P01703	Immunoglobulin lambda variable 1-40 OS=Homo sapiens OX=9606 GN=IGLV1-40 PE=1 SV=2	0.012	2.662	13.5593	1	2	1	1	118	12.3	5.74	High	High	High	High	High	High	High	High	High		98.1	108.4	113	133.5	61.2	131.5	61.1	129.9	93.8	0.778	0	2.63	1
FALSE	Medium	Master Protein	P06681	Complement C2 OS=Homo sapiens OX=9606 GN=C2 PE=1 SV=2	0.012	2.629	3.19149	2	4	2	1	752	83.2	7.42	High	High	High	High	High	High	High	High	High		95.8	78.9	189.8	88.5	200.1	64.6	97.6	56.7	56.1	0.103	0	4.13	2	40	2
FALSE	Medium	Master Protein	O43820	Hyaluronidase-3 OS=Homo sapiens OX=9606 GN=HYAL3 PE=1 SV=1	0.012	2.628	1.91847	1	18	1	1	417	46.5	8.22	High	High	High	High	High	High	High	High	High	Phospho [T224]	95.3	105.2	157.4	73.8	81	67.1	136.5	215.5	55.4	0.259	0	27.5	1
FALSE	Medium	Master Protein	Q04695	Keratin, type I cytoskeletal 17 OS=Homo sapiens GN=KRT17 PE=1 SV=2	0.013	2.592	5.32407	2	3	1	1	432	48.1	5.02	High	High	High	High	High	High	High	High	High	Acetyl [K115]										0.141	0	5.39	2	0	1
FALSE	Medium	Master Protein	A0A075B6K0	Immunoglobulin lambda variable 3-16 OS=Homo sapiens OX=9606 GN=IGLV3-16 PE=3 SV=2	0.013	2.572	9.56522	1	2	1	1	115	12.5	4.65	High	High	High	High	High	High	High	High	High		201.6	191.3	179.6	24.1	72.4	19.1	270.2	12.8	28.9	0.585	0	2.47	1
FALSE	Medium	Master Protein	Q8WZ42	Titin OS=Homo sapiens GN=TTN PE=1 SV=4	0.013	2.548	0.0582242	3	4	2	1	34350	3813.7	6.35	High	High	High	High	High	High	High	High	High		151.8	66.7	94.1	54.1	113.5	141.4	102.4	187.9	70.4	0.003	1	3.51	3	0	1
FALSE	Medium	Master Protein	P01612	Ig kappa chain V-I region Mev OS=Homo sapiens PE=1 SV=1	0.015	2.454	22.0183	1	1	1	1	109	11.9	6.57	High	High	High	High	Not Found	High	High	High	High		128.6	53.9	137.8	147.2		108.7	60	175.6	188.2	0.585	0			0	1
FALSE	Medium	Master Protein	P19440	Gamma-glutamyltranspeptidase 1 OS=Homo sapiens GN=GGT1 PE=1 SV=2	0.016	2.402	1.75747	1	2	1	1	569	61.4	7.12	High	High	High	High	Not Found	High	High	High	High		24	23.2	49.1	265.9		103.9	23.6	220.7	229.4	0.077	0	2.79	1	25	1
FALSE	Medium	Master Protein	Q4LDE5	Sushi, von Willebrand factor type A, EGF and pentraxin domain-containing protein 1 OS=Homo sapiens OX=9606 GN=SVEP1 PE=1 SV=3	0.016	2.397	0.364044	1	2	1	1	3571	389.9	5.5	High	High	High	High	Not Found	High	High	High	High		85.7	59.3	129	121.6		107.1	81.2	194.4	127.6	0.013	0	2.54	1	37	1
FALSE	Medium	Master Protein	A0A0A0MS14	Immunoglobulin heavy variable 1-45 OS=Homo sapiens OX=9606 GN=IGHV1-45 PE=3 SV=1	0.016	2.379	9.40171	1	2	1	1	117	13.5	9.1	High	High	High	High	High	High	High	High	High		204.9	160.5	72	92.7	145	21.4	198.6	14.5	32.1	0.334	0	1.82	1
FALSE	Medium	Master Protein	P32119	Peroxiredoxin-2 OS=Homo sapiens OX=9606 GN=PRDX2 PE=1 SV=5	0.016	2.377	3.53535	1	4	1	1	198	21.9	5.97	High	High	High	High	High	High	High	High	High		122.4	93.9	89.9	10.4	150.5	18.6	114.4	12.9	8.2	0.212	0	4.54	1	30	1
FALSE	Medium	Master Protein	Q9UHG3	Prenylcysteine oxidase 1 OS=Homo sapiens OX=9606 GN=PCYOX1 PE=1 SV=3	0.019	2.327	2.77228	1	1	1	1	505	56.6	6.18	High	High	High	High	High	High	High	High	High		94.9	146.5	141.5	86.5	51.5	75.5	109.1	109.9	60.8	0.083	0			0	1
FALSE	Medium	Master Protein	P25786	Proteasome subunit alpha type-1 OS=Homo sapiens OX=9606 GN=PSMA1 PE=1 SV=1	0.02	2.262	7.60456	1	1	1	1	263	29.5	6.61	High	High	High	High	High	High	High	High	High		18.9	32.6	44.3	154.5	313.5	91.9	109.6	86.2	148.5	0.129	0			0	1
FALSE	Medium	Master Protein	P06703	Protein S100-A6 OS=Homo sapiens OX=9606 GN=S100A6 PE=1 SV=1	0.02	2.262	8.88889	1	2	1	1	90	10.2	5.48	High	High	High	High	High	High	High	High	High		82.8	111	291.1	58.3	183.3	63.5	62.6	63.1	37	0.585	0	2.15	1	26	1
FALSE	Medium	Master Protein	P55072	Transitional endoplasmic reticulum ATPase OS=Homo sapiens OX=9606 GN=VCP PE=1 SV=4	0.021	2.253	0.992556	1	2	1	1	806	89.3	5.26	High	High	High	High	High	High	High	High	High		96.3	95.1	112	63	180.6	52.7	143.4	62.5	68.4	0.049	0	2.52	1	0	1
FALSE	Medium	Master Protein	P05783	Keratin, type I cytoskeletal 18 OS=Homo sapiens GN=KRT18 PE=1 SV=2	0.025	2.13	3.48837	2	4	1	1	430	48	5.45	High	High	High	High	Not Found	Not Found	High	Not Found	Not Found		156.6	228.1	403.6	54.8			157			0.166	0	2.36	2	0	2
FALSE	Medium	Master Protein	P49747	Cartilage oligomeric matrix protein OS=Homo sapiens OX=9606 GN=COMP PE=1 SV=2	0.025	2.093	1.321	1	4	1	1	757	82.8	4.6	High	High	High	High	Not Found	Not Found	High	Medium	Not Found		322.9	188.4	134.1	26.9			304.2	23.5		0.064	0	4.37	1	50	1
FALSE	Medium	Master Protein	P13987	CD59 glycoprotein OS=Homo sapiens OX=9606 GN=CD59 PE=1 SV=1	0.025	2.07	6.25	1	1	1	1	128	14.2	6.48	High	High	High	High	High	High	High	High	High		201.3	124.1	185	75.3	191.4	53.1	71.7	23.8	48	0.389	0			0	1
FALSE	Medium	Master Protein	P29401	Transketolase OS=Homo sapiens OX=9606 GN=TKT PE=1 SV=3	0.025	2.069	4.33387	1	1	1	1	623	67.8	7.66	Not Found	High	Not Found	Not Found	Not Found	Not Found	Not Found	Not Found	Not Found			1000								0.066	0			0	1
FALSE	Medium	Master Protein	A0A075B6R9	Immunoglobulin kappa variable 2D-24 (non-functional) (Fragment) OS=Homo sapiens OX=9606 GN=IGKV2D-24 PE=4 SV=1	0.025	2.056	21.6667	1	10	1	1	120	13.1	8.87	High	High	High	High	Not Found	High	High	High	High	Phospho [S52; T56; Y57; S59]										0.585	0	0	1
FALSE	Medium	Master Protein	A0A075B6S2	Immunoglobulin kappa variable 2D-29 OS=Homo sapiens OX=9606 GN=IGKV2D-29 PE=3 SV=1	0.026	2.024	28.3333	1	1	1	1	120	13.1	7.12	High	High	High	Not Found	Not Found	Not Found	High	High	Not Found	Acetyl [K99]	47.4	255.3	95				60.7	81		0.468	0	3	1
FALSE	Medium	Master Protein	P16671	Platelet glycoprotein 4 OS=Homo sapiens OX=9606 GN=CD36 PE=1 SV=2	0.026	2.018	1.69492	1	5	1	1	472	53	7.96	High	High	High	High	High	High	High	High	High		124.6	103.5	109.7	57.1	113.4	74.4	81.3	198.9	43.8	0.11	0	5.92	1	0	1
FALSE	Medium	Master Protein	Q9Y696	Chloride intracellular channel protein 4 OS=Homo sapiens OX=9606 GN=CLIC4 PE=1 SV=4	0.026	2.015	4.74308	1	4	1	1	253	28.8	5.59	High	High	High	High	Not Found	High	High	Medium	Medium		134.1	165.4	319	80.3		73	142.8	30.7	54.6	0.145	0	2.18	1	42	1
FALSE	Medium	Master Protein	P46783	40S ribosomal protein S10 OS=Homo sapiens OX=9606 GN=RPS10 PE=1 SV=1	0.027	1.94	5.45455	1	2	1	1	165	18.9	10.15	High	High	High	High	High	High	High	High	High		80.4	69.4	188.3	41	304.2	62.6	92.4	88.4	64.8	0.194	0	0	1	0	1
FALSE	Medium	Master Protein	Q8TCU4	Alstrom syndrome protein 1 OS=Homo sapiens GN=ALMS1 PE=1 SV=3	0.03	1.924	0.167987	1	3	1	1	4167	460.7	6.28	High	High	High	High	High	High	High	High	High		72.4	82.1	235.4	72.2	282.6	85.8	42.3	41.3	67.5	0.01	0			27	1
FALSE	Medium	Master Protein	Q6UWD8	Transmembrane protein C16orf54 OS=Homo sapiens OX=9606 GN=C16orf54 PE=1 SV=1	0.031	1.902	12.5	1	2	1	1	224	24.3	6.19	High	High	High	High	High	High	High	High	High		51.8	57.1	111.2	95.3	89.9	140.3	76.7	163.6	184.8	0.259	0	2.79	1	0	1
FALSE	Medium	Master Protein	P39687	Acidic leucine-rich nuclear phosphoprotein 32 family member A OS=Homo sapiens OX=9606 GN=ANP32A PE=1 SV=1	0.033	1.886	4.81928	1	1	1	1	249	28.6	4.09	Not Found	Not Found	High	Not Found	Not Found	Not Found	High	Not Found	Not Found				587				413			0.233	0			34	1
FALSE	Medium	Master Protein	P14151	L-selectin OS=Homo sapiens OX=9606 GN=SELL PE=1 SV=2	0.033	1.877	2.41935	1	1	1	1	372	42.2	6.6	High	High	High	High	High	High	High	High	High		51.2	48.2	158.2	162.7	59	270.6	30.9	99.4	97	0.155	0			0	1
FALSE	Medium	Master Protein	P04209	Ig lambda chain V-II region NIG-84 OS=Homo sapiens PE=1 SV=1	0.043	1.796	18.75	1	1	1	1	112	11.6	7.12	High	High	High	High	High	High	High	High	High		49.9	55.8	196.4	141.4	91.8	233	35.2	76.5	84.3	0.778	0			0	1
FALSE	Medium	Master Protein	Q9NZR1	Tropomodulin-2 OS=Homo sapiens GN=TMOD2 PE=1 SV=1	0.046	1.786	1.9943	1	1	1	1	351	39.6	5.27	High	High	High	High	High	High	High	High	High		63.9	49.3	604.3	27.3	175.8	10.6	41.5	11.6	12.3	0.105	0			23	1
FALSE	Medium	Master Protein	P55201	Peregrin OS=Homo sapiens OX=9606 GN=BRPF1 PE=1 SV=2	0.046	1.772	0.494234	1	1	1	1	1214	137.4	7.93	High	High	High	High	High	High	High	High	High		2.5	2.2	4.8	3.5	6.4	4	2.1	19.1	6.2	0.032	0			0	1
FALSE	Medium	Master Protein	Q9HCS7	Pre-mRNA-splicing factor SYF1 OS=Homo sapiens OX=9606 GN=XAB2 PE=1 SV=2	0.048	1.721	0.818713	1	4	1	1	855	99.9	6.23	High	High	High	High	High	High	High	High	High		194.5	192.6	127.8	43.3	146.1	65.2	88.3	84.5	30.8	0.041	0	3.89	1	25	1
FALSE	Medium	Master Protein	P51991	Heterogeneous nuclear ribonucleoprotein A3 OS=Homo sapiens OX=9606 GN=HNRNPA3 PE=1 SV=2	0.048	1.714	4.49735	1	1	1	1	378	39.6	9.01	High	High	High	High	High	High	High	High	High	Acetyl [K4]	65.3	101.8	291.3	45.7	230.5	126.1	36.2	66.2	36.9	0.122	0	0	1
FALSE	Medium	Master Protein	P49221	Protein-glutamine gamma-glutamyltransferase 4 OS=Homo sapiens OX=9606 GN=TGM4 PE=1 SV=2	0.048	1.704	1.02339	1	2	1	1	684	77.1	6.76	High	High	High	High	High	High	High	High	High		171.6	123.9	95.3	55.6	162.2	57.8	156.8	71.6	49.4	0.05	0	1.8	1	22	1
FALSE	Medium	Master Protein	P17936	Insulin-like growth factor-binding protein 3 OS=Homo sapiens GN=IGFBP3 PE=1 SV=2	0.049	1.691	2.74914	1	2	1	1	291	31.7	8.69	High	High	High	High	High	High	High	High	High		82.9	60.1	115.9	148.9	85.4	112.1	28.4	49.7	291.2	0.116	0	1.79	1	0	1
FALSE	Medium	Master Protein	O95447	Lebercilin-like protein OS=Homo sapiens OX=9606 GN=LCA5L PE=1 SV=1	0.049	1.685	2.53731	1	4	1	1	670	76.5	9.48	High	High	High	High	Not Found	High	High	High	High		111.2	86	107.8	215.5		153.4	118.3	87	120.8	0.053	0	0	1	0	1
FALSE	Medium	Master Protein	Q9E784	RNA-directed RNA polymerase L OS=Bovine ephemeral fever virus (strain BB7721) GN=L PE=3 SV=1	0.049	1.669	0.279851	1	2	1	1	2144	249.6	8.12	High	High	High	High	High	High	High	High	High		7.5	75.4	18.4	18.9	23.1	9	8.7	11	7.6	0.018	0			0	1
FALSE	Medium	Master Protein	A6NMY6	Putative annexin A2-like protein OS=Homo sapiens OX=9606 GN=ANXA2P2 PE=5 SV=2	0.049	1.658	2.94985	1	1	1	1	339	38.6	6.95	High	High	High	High	Not Found	High	High	High	High		58	25.5	84.6	97.7		85.8	52.3	49.2	54	0.105	0	2.27	1
FALSE	Medium	Master Protein	P51948	CDK-activating kinase assembly factor MAT1 OS=Homo sapiens OX=9606 GN=MNAT1 PE=1 SV=1	0.049	1.64	2.26537	1	1	1	1	309	35.8	6.09	High	High	High	High	High	High	High	High	High		230.2	141	169.8	85.5	193.4	69	42.3	28.7	19	0.145	0			0	1
FALSE	Low	Master Protein	Q8WW38	Zinc finger protein ZFPM2 OS=Homo sapiens OX=9606 GN=ZFPM2 PE=1 SV=3	0.052	1.592	1.3901	1	9	1	1	1151	128.1	6.47	High	High	High	High	High	High	High	High	High	Phospho [S946]	105.1	184.3	89.5	99.7	85.1	104.5	146.7	90.9	75.5	0.067	0	0	1	0	1
FALSE	Low	Master Protein	Q9H4M9	EH domain-containing protein 1 OS=Homo sapiens OX=9606 GN=EHD1 PE=1 SV=2	0.052	1.589	2.80899	1	4	1	1	534	60.6	6.83	High	Medium	Medium	Medium	Not Found	Not Found	Not Found	Medium	Not Found		76.7	78.3	150.7	246.4				148.3		0.141	0	4.24	1	47	1
FALSE	Low	Master Protein	Q96QE3	ATPase family AAA domain-containing protein 5 OS=Homo sapiens GN=ATAD5 PE=1 SV=4	0.054	1.544	1.19306	1	2	1	1	1844	207.4	9.19	High	High	High	High	Not Found	High	High	High	High	Acetyl [K551]; Phospho [T532; Y541]	4	10.1	151.1	133		346	10.5	189.5	155.7	0.02	0	2.49	1
FALSE	Low	Master Protein	Q9NQR1	N-lysine methyltransferase KMT5A OS=Homo sapiens OX=9606 GN=KMT5A PE=1 SV=3	0.054	1.529	7.37913	1	1	1	1	393	42.9	9.66	High	High	High	High	Not Found	Not Found	High	High	Not Found											0.096	0			0	1
FALSE	Low	Master Protein	P11166	Solute carrier family 2, facilitated glucose transporter member 1 OS=Homo sapiens OX=9606 GN=SLC2A1 PE=1 SV=2	0.054	1.503	4.87805	1	1	1	1	492	54	8.72	High	High	High	High	High	High	High	High	High		86.4	36.6	47	68.4	62.9	173.8	52.3	126.1	152.2	0.145	0			0	1
FALSE	Low	Master Protein	Q6UY14	ADAMTS-like protein 4 OS=Homo sapiens GN=ADAMTSL4 PE=1 SV=2	0.055	1.433	1.30354	1	9	1	1	1074	116.5	8.34	High	High	High	High	High	High	High	High	High	Phospho [T1003; T1006]	104.9	117.8	86.9	85.1	54.6	63.6	125	94.6	96	0.08	0	24.04	1
FALSE	Low	Master Protein	Q8IZJ1	Netrin receptor UNC5B OS=Homo sapiens OX=9606 GN=UNC5B PE=1 SV=2	0.057	1.376	0.846561	1	2	1	1	945	103.6	6.02	High	High	High	High	High	High	High	High	High		167	185.5	281.6	67.4	107.9	25.3	41.2	29.2	41.2	0.049	0	2.16	1	0	1
FALSE	Low	Master Protein	Q9ULI3	Protein HEG homolog 1 OS=Homo sapiens GN=HEG1 PE=1 SV=3	0.065	1.358	0.506879	1	2	1	1	1381	147.4	6.18	High	High	High	High	High	High	High	High	High		141	121.9	158.1	53.8	168.6	80	113.5	86.5	62.2	0.034	0	1.87	1	0	1
FALSE	Low	Master Protein	A9N730	tRNA pseudouridine synthase B OS=Salmonella paratyphi B (strain ATCC BAA-1250 / SPB7) GN=truB PE=3 SV=1	0.068	1.345	1.91083	1	1	1	1	314	35	7.11	High	High	High	High	High	High	High	High	High		95.3	214.1	115.7	75	199.1	66.3	53.4	85.7	52.6	0.145	0			0	1
FALSE	Low	Master Protein	Q9NYC9	Dynein heavy chain 9, axonemal OS=Homo sapiens GN=DNAH9 PE=1 SV=3	0.069	1.32	0.267499	1	1	1	1	4486	511.6	5.91	High	High	Not Found	High	Not Found	Not Found	High	Not Found	High		282.6	291		69.9			291.4		65.1	0.008	0			0	1
FALSE	Low	Master Protein	Q9H479	Fructosamine-3-kinase OS=Homo sapiens GN=FN3K PE=1 SV=1	0.075	1.274	5.82524	1	1	1	1	309	35.1	7.55	High	High	High	High	Not Found	High	High	High	High		44.4	38	53.9	67.1		91.6	153.9	274.6	135.1	0.145	0	0	1
FALSE	Low	Master Protein	P46777	60S ribosomal protein L5 OS=Homo sapiens OX=9606 GN=RPL5 PE=1 SV=3	0.075	1.266	2.0202	1	2	1	1	297	34.3	9.72	High	High	High	High	High	High	High	High	High		136.7	121.9	102.9	110.1	279.3	51	112.2	49.9	36.1	0.136	0			0	1
FALSE	Low	Master Protein	A9N5Z8	Putrescine aminotransferase OS=Salmonella paratyphi B (strain ATCC BAA-1250 / SPB7) GN=patA PE=3 SV=1	0.077	1.223	9.58606	1	9	1	1	459	49.6	6.39	High	High	High	High	High	High	High	High	High		13.3	7.9	42.4	21.3	29.5	32.3	164.3	145.3	105.6	0.212	0			0	1
FALSE	Low	Master Protein	P00558	Phosphoglycerate kinase 1 OS=Homo sapiens OX=9606 GN=PGK1 PE=1 SV=3	0.078	1.201	2.63789	1	2	1	1	417	44.6	8.1	High	High	High	High	Not Found	High	High	High	High		94.1	80.3	215.9	130.5		113.8	100.3	90.3	83.6	0.08	0	2.17	1	54	1
FALSE	Low	Master Protein	Q9UFH2	Dynein heavy chain 17, axonemal OS=Homo sapiens GN=DNAH17 PE=1 SV=2	0.078	1.197	0.200669	1	1	1	1	4485	511.5	5.77	High	High	High	High	High	High	High	High	High	Phospho [S1234]	176.1	137	90.3	154.5	89.1	64.9	142.5	70	64.2	0.008	0			0	1
FALSE	Low	Master Protein	P05452	Tetranectin OS=Homo sapiens OX=9606 GN=CLEC3B PE=1 SV=3	0.079	1.185	5.94059	1	1	1	1	202	22.5	5.67	High	High	High	High	High	High	High	High	High		149.2	103.4	167.5	122.7	188.4	70.2	102.8	54.1	41.7	0.212	0	0	1
FALSE	Low	Master Protein	Q9H0I2	Enkurin domain-containing protein 1 OS=Homo sapiens OX=9606 GN=ENKD1 PE=1 SV=1	0.08	1.176	10.9827	1	1	1	1	346	38.7	9.8	Not Found	Not Found	Not Found	Not Found	Not Found	Not Found	High	Not Found	Not Found								1000			0.11	0			0	1
FALSE	Low	Master Protein	P62995	Transformer-2 protein homolog beta OS=Homo sapiens OX=9606 GN=TRA2B PE=1 SV=1	0.08	1.166	3.47222	1	2	1	1	288	33.6	11.25	High	High	High	High	High	Not Found	High	High	Not Found		110.3	77.9	287	47	253.9		169.7	54.2		0.233	0	0	1	0	1
FALSE	Low	Master Protein	P98160	Basement membrane-specific heparan sulfate proteoglycan core protein OS=Homo sapiens OX=9606 GN=HSPG2 PE=1 SV=4	0.088	1.139	0.29606	1	2	1	1	4391	468.5	6.51	High	High	High	Not Found	Not Found	Not Found	High	High	Not Found		274.8	352.1	65				235.2	72.9		0.011	0	0	1	0	1
FALSE	Low	Master Protein	S0DL59	Fatty acid synthase apf5 OS=Gibberella fujikuroi (strain CBS 195.34 / IMI 58289 / NRRL A-6831) GN=apf5 PE=1 SV=1	0.093	1.113	0.373599	1	2	1	1	1606	175.6	6.28	High	High	High	High	High	High	High	High	High		11.7	6.8	32	9.2	21.8	53.4	6.8	49.5	13.8	0.026	0			23	1
FALSE	Low	Master Protein	Q9ULJ1	Protein BCAP OS=Homo sapiens OX=9606 GN=ODF2L PE=2 SV=2	0.093	1.106	1.25786	1	3	1	1	636	73.7	6.48	High	High	High	High	High	High	High	High	High	Phospho [S326]	162.7	168.3	60.7	115.8	156.1	21.8	217.4	35	36.4	0.051	0	5.79	1
FALSE	Low	Master Protein	Q96SR6	Zinc finger protein 382 OS=Homo sapiens OX=9606 GN=ZNF382 PE=2 SV=3	0.094	1.096	1.09091	1	2	1	1	550	64	9.31	High	High	High	High	High	High	High	High	High		96.1	77.5	347	65.3	224.4	67	44.8	26.8	36.5	0.058	0			0	1
FALSE	Low	Master Protein	P04083	Annexin A1 OS=Homo sapiens OX=9606 GN=ANXA1 PE=1 SV=2	0.095	1.094	2.31214	1	2	1	1	346	38.7	7.02	High	High	High	High	High	High	High	High	High		105.7	145.5	247.9	91.5	133.1	31.9	97.1	79.6	38.9	0.116	0	0	1	0	1
FALSE	Low	Master Protein	Q6PCE3	Glucose 1,6-bisphosphate synthase OS=Homo sapiens OX=9606 GN=PGM2L1 PE=1 SV=3	0.097	1.072	4.01929	1	6	1	1	622	70.4	7.15	High	High	High	High	High	High	High	High	High		54.2	48.4	90.4	70.9	59.1	102.1	80.4	78.5	126.8	0.061	0	6.29	1
FALSE	Low	Master Protein	P23280	Carbonic anhydrase 6 OS=Homo sapiens GN=CA6 PE=1 SV=3	0.098	1.06	1.94805	1	1	1	1	308	35.3	7.02	High	High	High	High	High	High	High	High	High		201.4	141.2	104.6	40.4	174.9	49.3	216	28	44.2	0.166	0			0	1
FALSE	Low	Master Protein	K9N7C7	Replicase polyprotein 1ab OS=Human coronavirus EMC (isolate United Kingdom/H123990006/2012) GN=rep PE=1 SV=1	0.098	1.06	0.197796	1	3	1	1	7078	789.1	6.89	High	High	High	Not Found	Not Found	Not Found	High	Not Found	Not Found	Phospho [T3997; S3998; Y4000]	201.1	182.9	408.2				207.8			0.006	0			0	1
FALSE	Low	Master Protein	P74384	Adenylosuccinate lyase OS=Synechocystis sp. (strain PCC 6803 / Kazusa) GN=purB PE=3 SV=1	0.098	1.058	3.7123	1	1	1	1	431	48.4	5.92	High	High	High	High	High	High	High	High	High	Acetyl [K53]	74.8	133.5	114.6	72.1	80.2	133.2	71.5	89.6	152	0.083	0			0	1
FALSE	Low	Master Protein	Q92828	Coronin-2A OS=Homo sapiens OX=9606 GN=CORO2A PE=1 SV=2	0.098	1.055	2.85714	1	1	1	1	525	59.7	8.05	High	High	High	High	High	High	High	High	High	Acetyl [K509; K516]	82.8	117.7	103.6	113.8	71.1	87	79.1	115.7	111	0.068	0			0	1
FALSE	Low	Master Protein	P05109	Protein S100-A8 OS=Homo sapiens GN=S100A8 PE=1 SV=1	0.099	1.051	19.3548	1	1	1	1	93	10.8	7.03	Not Found	Not Found	Not Found	Not Found	Not Found	Not Found	Not Found	High	Not Found									1000		0.334	0			25	1
FALSE	Low	Master Protein	Q5VTB9	E3 ubiquitin-protein ligase RNF220 OS=Homo sapiens OX=9606 GN=RNF220 PE=1 SV=1	0.101	1.007	1.23675	1	6	1	1	566	62.7	6.04	High	High	High	High	Not Found	Not Found	High	Medium	Not Found	Acetyl [K326]	324.6	417.7	96.1	31.1			81.3	26.9		0.077	0	3.29	1	37	1
FALSE	Low	Master Protein	P60174	Triosephosphate isomerase OS=Homo sapiens OX=9606 GN=TPI1 PE=1 SV=3	0.101	1.006	4.54545	1	1	1	1	286	30.8	5.92	High	High	High	Not Found	Not Found	Not Found	High	Not Found	Not Found		109.4	67.7	691.3				131.6			0.129	0			25	1
FALSE	Low	Master Protein	Q69YL0	Uncharacterized protein NCBP2-AS2 OS=Homo sapiens OX=9606 GN=NCBP2-AS2 PE=1 SV=1	0.111	0.993	11.1111	1	1	1	1	99	10.9	12	High	High	High	High	Not Found	Not Found	High	High	High		211.2	174.4	173.8	59.7			207.4	126.8	46.6	0.334	0			0	1
FALSE	Low	Master Protein	P01615	Ig kappa chain V-II region FR OS=Homo sapiens PE=1 SV=1	0.118	0.979	7.07965	1	2	1	1	113	12.7	7.94	High	High	High	High	High	Not Found	High	High	High		115.5	100.1	126.1	76.8	216.6		259.2	33.7	39.9	0.468	0			0	1
FALSE	Low	Master Protein	Q86XI8	Uncharacterized protein C19orf68 OS=Homo sapiens GN=C19orf68 PE=1 SV=2	0.123	0.944	1.5949	1	2	1	1	627	70	8.57	High	High	High	High	High	Not Found	High	High	High	Acetyl [K328]	68.5	145.3	34.8	31	85.7		520.3	54.9	59.4	0.056	0	1.82	1	20	1
FALSE	Low	Master Protein	Q9BXP2	Solute carrier family 12 member 9 OS=Homo sapiens GN=SLC12A9 PE=1 SV=1	0.125	0.932	3.82932	1	19	1	1	914	96	8.07	High	High	High	High	High	High	High	High	High	Acetyl [K36]; Phospho [S3; S5; S6; Y11]	81.2	72.4	86.4	184	21.5	186.5	63.8	172.7	79	0.061	0			0	1
FALSE	Low	Master Protein	Q9NSI6	Bromodomain and WD repeat-containing protein 1 OS=Homo sapiens OX=9606 GN=BRWD1 PE=1 SV=4	0.125	0.93	0.732759	1	6	1	1	2320	262.8	8.46	High	High	High	High	High	High	High	High	High		164.9	141.9	89.3	129.9	227.7	59.3	96.2	44.3	43.4	0.017	0	0	1
FALSE	Low	Master Protein	D6RAR4	Hepatocyte growth factor activator OS=Homo sapiens OX=9606 GN=HGFAC PE=1 SV=1	0.127	0.912	1.0574	1	1	1	1	662	71.4	7.05	High	High	High	High	Not Found	High	High	High	High		161	161.6	170.2	88.2		63	208	86.6	61.3	0.072	0	0	1
FALSE	Low	Master Protein	J3KNF5	Centrosomal protein of 290 kDa OS=Homo sapiens OX=9606 GN=CEP290 PE=1 SV=1	0.127	0.91	0.322451	1	6	1	1	2481	290.4	5.95	High	Medium	High	Medium	Not Found	Not Found	High	Medium	Not Found	Phospho [S605]	196.3	78.1	555	40.4			76.8	53.3		0.012	0	0	1
FALSE	Low	Master Protein	Q76NI1	Protein very KIND OS=Homo sapiens GN=KNDC1 PE=2 SV=2	0.137	0.884	1.14351	1	4	1	1	1749	191.3	6.16	High	High	High	High	High	Not Found	High	High	High	Acetyl [K260]; Phospho [S257; T259; S264; T265]	70.4	62.7	59.4	36.6	307.3		239.1	138.6	86	0.025	0			0	1
FALSE	Low	Master Protein	Q99985	Semaphorin-3C OS=Homo sapiens OX=9606 GN=SEMA3C PE=2 SV=2	0.139	0.875	1.99734	1	3	1	1	751	85.2	8.69	High	High	High	High	High	High	High	High	High		85.5	81.2	144.7	91.9	104.3	160.1	83.2	75.2	93.8	0.048	0	0	1
FALSE	Low	Master Protein	J3KQR7	Centrosomal protein of 170 kDa protein B OS=Homo sapiens OX=9606 GN=CEP170B PE=1 SV=1	0.139	0.872	1.13208	1	1	1	1	1590	171.7	6.84	High	High	High	High	High	High	High	High	High											0.024	0	3.6	1
FALSE	Low	Master Protein	C9JG08	Uncharacterized protein C2orf16 OS=Homo sapiens OX=9606 GN=C2orf16 PE=1 SV=2	0.139	0.869	0.167038	1	1	1	1	5388	598.1	9.1	High	High	High	High	Not Found	High	High	High	High		87.2	110.3	334.8	52.9		182.3	46.6	98.5	87.5	0.007	0	0	1
FALSE	Low	Master Protein	Q86X27	Ras-specific guanine nucleotide-releasing factor RalGPS2 OS=Homo sapiens GN=RALGPS2 PE=1 SV=1	0.14	0.863	5.1458	1	2	1	1	583	65.1	8.73	High	High	High	High	Not Found	High	High	High	High		27.2	19.1	80.5	95.3		134	25.2	159.9	161.7	0.066	0			0	1
FALSE	Low	Master Protein	P38646	Stress-70 protein, mitochondrial OS=Homo sapiens OX=9606 GN=HSPA9 PE=1 SV=2	0.143	0.859	1.32548	1	2	1	1	679	73.6	6.16	High	High	High	High	High	High	High	High	Not Found		106	113.6	268.1	84.2	201	42.4	113.2	71.3		0.054	0	0	1	0	1
FALSE	Low	Master Protein	Q14004	Cyclin-dependent kinase 13 OS=Homo sapiens GN=CDK13 PE=1 SV=2	0.144	0.859	0.396825	1	2	1	1	1512	164.8	9.69	High	High	High	High	High	Not Found	High	High	High		109	129.8	180.2	28.9	208.6		222.9	62.3	47.9	0.03	0	1.6	1	0	1
FALSE	Low	Master Protein	Q9Y5E9	Protocadherin beta-14 OS=Homo sapiens OX=9606 GN=PCDHB14 PE=1 SV=1	0.147	0.835	3.00752	1	1	1	1	798	87.5	4.96	High	High	High	High	High	High	High	High	High	Acetyl [K73; K89]	70.5	83.3	45.7	164.6	93.1	88.8	169	147.4	113.9	0.054	0	0	1
FALSE	Low	Master Protein	P36956	Sterol regulatory element-binding protein 1 OS=Homo sapiens OX=9606 GN=SREBF1 PE=1 SV=2	0.148	0.82	0.610288	1	12	1	1	1147	121.6	8.13	High	High	High	High	High	High	High	High	High	Acetyl [K727]	90.6	103	138.3	98	235.3	106	45.7	65.7	59.6	0.043	0	15.35	1	0	1
FALSE	Low	Master Protein	A9MX09	1-deoxy-D-xylulose-5-phosphate synthase OS=Salmonella paratyphi B (strain ATCC BAA-1250 / SPB7) GN=dxs PE=3 SV=1	0.149	0.818	1.77419	1	1	1	1	620	67.4	6.58	High	High	High	High	High	High	High	High	High		169.8	125.2	97.5	175.2	48.3	126.2	93.6	82.9	73.4	0.077	0			0	1
FALSE	Low	Master Protein	Q14314	Fibroleukin OS=Homo sapiens GN=FGL2 PE=1 SV=1	0.149	0.814	2.96128	1	1	1	1	439	50.2	7.39	High	High	High	High	Not Found	High	High	High	High	Acetyl [K294; K296]										0.077	0			0	1
FALSE	Low	Master Protein	A4KZ49	Genome polyprotein OS=Triticum mosaic virus (isolate Triticum aestivum/United States/U06-123/2006) PE=1 SV=3	0.149	0.808	0.192802	1	1	1	1	3112	352.6	7.02	High	High	High	High	High	High	High	High	High	Acetyl [K28]	132.1	114.6	102.5	121.9	148.9	80.2	155.3	59.5	65.2	0.012	0			0	1
FALSE	Low	Master Protein	P21817	Ryanodine receptor 1 OS=Homo sapiens GN=RYR1 PE=1 SV=3	0.149	0.801	0.774117	1	3	1	1	5038	564.8	5.3	High	High	High	High	Not Found	High	High	High	High		19.5	44.5	134.5	41.9		284.3	18.5	163.8	52	0.008	0			0	1
FALSE	Low	Master Protein	Q8TDG4	Helicase POLQ-like OS=Homo sapiens GN=HELQ PE=1 SV=2	0.149	0.801	1.45322	1	1	1	1	1101	124.1	6.58	High	High	High	High	High	High	High	High	High	Acetyl [K633]	50.5	44.9	122.5	105.5	48.5	180.1	45.9	127	150.3	0.039	0	2.89	1
FALSE	Low	Master Protein	Q9C0I3	Serine-rich coiled-coil domain-containing protein 1 OS=Homo sapiens OX=9606 GN=CCSER1 PE=2 SV=2	0.149	0.798	0.666667	1	1	1	1	900	99.4	7.83	High	High	High	High	High	Not Found	High	High	High		81.1	64.8	113.7	15.1	216.9		433.6	25.4	49.4	0.041	0	0	1
FALSE	Low	Master Protein	P13639	Elongation factor 2 OS=Homo sapiens OX=9606 GN=EEF2 PE=1 SV=4	0.149	0.795	0.932401	1	2	1	1	858	95.3	6.83	High	High	High	High	High	High	High	High	High		91.3	82.9	268.3	67.9	201.5	58	111.6	57.8	41.9	0.044	0	0	1	0	1
FALSE	Low	Master Protein	Q9NYF0	Dapper homolog 1 OS=Homo sapiens GN=DACT1 PE=1 SV=2	0.152	0.775	2.27273	1	1	1	1	836	90.1	8.69	High	High	High	High	High	High	High	High	High		55.4	51.9	149.3	92.4	82.7	174.6	81.6	103.5	208.7	0.055	0			0	1
FALSE	Low	Master Protein	P01703	Ig lambda chain V-I region NEWM OS=Homo sapiens PE=1 SV=1	0.152	0.775	6.79612	1	2	1	1	103	10.9	9.29	High	High	High	High	High	High	High	High	High		223.8	192	157.8	39.7	141	17.9	139.3	29.9	20.7	0.468	0			28	1
FALSE	Low	Master Protein	Q8IWT3	Cullin-9 OS=Homo sapiens GN=CUL9 PE=1 SV=2	0.153	0.771	0.317839	1	4	1	1	2517	281	5.45	High	High	High	High	High	High	High	High	High	Phospho [T1755]	69.9	69	138.3	96.3	146.1	114.9	59.6	101.7	104.6	0.017	0	8.01	1
FALSE	Low	Master Protein	Q6ZRV3	Putative uncharacterized protein encoded by LINC00696 OS=Homo sapiens OX=9606 GN=LINC00696 PE=5 SV=1	0.159	0.758	15.3374	1	1	1	1	163	16.9	4.97	High	High	High	High	Not Found	High	High	High	High		195.2	25.8	130.5	123.5		120.1	77.6	54.2	39.2	0.468	0			18	1
FALSE	Low	Master Protein	Q99784	Noelin OS=Homo sapiens GN=OLFM1 PE=1 SV=4	0.161	0.75	1.4433	1	2	1	1	485	55.3	6.95	High	High	High	High	High	High	High	High	High		93.2	100.2	129.6	41.8	134.9	17.4	108.2	38.2	43.8	0.096	0	1.78	1	0	1
FALSE	Low	Master Protein	A4GXA9	Probable crossover junction endonuclease EME2 OS=Homo sapiens GN=EME2 PE=1 SV=3	0.161	0.748	3.69393	1	1	1	1	379	41.2	6.29	Not Found	Not Found	Not Found	Not Found	Not Found	Not Found	Not Found	Not Found	Not Found											0	0			0	1
FALSE	Low	Master Protein	Q5T1H1	Protein eyes shut homolog OS=Homo sapiens GN=EYS PE=1 SV=5	0.161	0.746	0.537125	1	1	1	1	3165	350.6	5.78	High	High	High	High	High	High	High	High	High		100.1	107.6	58.1	110.7	49.1	91.5	91.1	121.2	77.6	0.015	0			0	1
FALSE	Low	Master Protein	Q2TBA0	Kelch-like protein 40 OS=Homo sapiens GN=KLHL40 PE=1 SV=2	0.161	0.745	2.57649	1	1	1	1	621	69.2	5.27	High	High	High	High	High	High	High	High	High	Phospho [S115; T118; S122]	82.1	78.5	89.7	74.3	46.9	97.8	84.8	72.7	67	0	0			0	1
FALSE	Low	Master Protein	P14543	Nidogen-1 OS=Homo sapiens GN=NID1 PE=1 SV=3	0.161	0.743	1.12269	1	3	1	1	1247	136.3	5.29	High	High	High	High	High	High	High	High	Medium	Acetyl [K437]; Phospho [S430]	51.3	52.8	116.7	81.5	337.4	168.3	52.3	61	78.6	0.039	0	7.58	1
FALSE	Low	Master Protein	D6RCC6	Cancer-associated gene 1 protein (Fragment) OS=Homo sapiens OX=9606 GN=CAGE1 PE=4 SV=1	0.161	0.742	2.50896	1	1	1	1	558	65	5.02	Not Found	Not Found	Not Found	Not Found	Not Found	Not Found	Not Found	Not Found	Not Found	Phospho [Y17]										0.086	0	0	1
FALSE	Low	Master Protein	H0YMN4	SH2 domain-containing adapter protein F (Fragment) OS=Homo sapiens OX=9606 GN=SHF PE=4 SV=2	0.161	0.741	8.69565	1	2	1	1	161	17.9	7.3	High	High	High	High	High	High	High	High	High		120.3	279.2	148.2	98.6	66.2	49.1	73.6	69.6	69.5	0.259	0	4.93	1
FALSE	Low	Master Protein	Q92886	Neurogenin-1 OS=Homo sapiens OX=9606 GN=NEUROG1 PE=1 SV=2	0.163	0.739	5.90717	1	4	1	1	237	25.7	7.31	High	High	High	High	High	High	High	High	High		215.6	236.5	127.8	53	106.7	19.9	128	79.2	29.6	0.259	0			0	1
FALSE	Low	Master Protein	Q86YS7	C2 domain-containing protein 5 OS=Homo sapiens GN=C2CD5 PE=1 SV=1	0.163	0.734	3.5	1	7	1	1	1000	110.4	5.69	Not Found	Not Found	Not Found	Not Found	Not Found	Not Found	Not Found	Not Found	Not Found	Phospho [T569; S580; T582; Y585; T591]										0.043	0			0	1
FALSE	Low	Master Protein	Q13509	Tubulin beta-3 chain OS=Homo sapiens OX=9606 GN=TUBB3 PE=1 SV=2	0.163	0.73	1.33333	1	2	1	1	450	50.4	4.93	High	High	High	High	High	High	High	High	High		193.2	44.1	99.7	18	74.2	186.5	119.7	179.9	59.3	0.105	0	1.75	1	0	1
FALSE	Low	Master Protein	P21675	Transcription initiation factor TFIID subunit 1 OS=Homo sapiens OX=9606 GN=TAF1 PE=1 SV=2	0.163	0.73	0.90812	1	12	1	1	1872	212.5	5.07	High	High	High	High	High	High	High	High	High	Acetyl [K1111; K1112]; Phospho [T1113; S1114]	159.8	101.5	75.3	143.4	10.4	124.6	49.5	86.2	57.5	0	0	0	1
FALSE	Low	Master Protein	Q9NSB8	Homer protein homolog 2 OS=Homo sapiens GN=HOMER2 PE=1 SV=1	0.164	0.727	4.23729	1	1	1	1	354	40.6	6.38	High	High	High	High	High	High	High	High	High	Phospho [S237]										0.105	0	0	1
FALSE	Low	Master Protein	Q2TAC2	Coiled-coil domain-containing protein 57 OS=Homo sapiens OX=9606 GN=CCDC57 PE=1 SV=2	0.164	0.726	1.63755	1	1	1	1	916	103.1	6.55	High	High	High	High	High	High	High	High	High	Acetyl [K390; K392]	88.6	92.2	94.7	129.4	41.7	113.2	84.4	139.7	130.4	0.036	0			0	1
FALSE	Low	Master Protein	A9N0S6	Outer membrane protein assembly factor BamA OS=Salmonella paratyphi B (strain ATCC BAA-1250 / SPB7) GN=bamA PE=3 SV=1	0.166	0.719	0.746269	1	2	1	1	804	89.5	5.21	High	High	High	High	High	High	High	High	High		78.4	83.2	107.7	48	205.3	82	226	97.8	60.7	0.046	0			0	1
FALSE	Low	Master Protein	P25705	ATP synthase subunit alpha, mitochondrial OS=Homo sapiens OX=9606 GN=ATP5F1A PE=1 SV=1	0.172	0.717	2.71248	1	1	1	1	553	59.7	9.13	High	High	High	High	High	High	High	High	High		61.3	74.9	133.5	96	55.4	185.1	64.6	118.8	156.2	0.064	0	2.41	1
FALSE	Low	Master Protein	Q07065	Cytoskeleton-associated protein 4 OS=Homo sapiens OX=9606 GN=CKAP4 PE=1 SV=2	0.172	0.707	5.98007	1	1	1	1	602	66	5.92	High	High	High	High	Not Found	Not Found	High	High	High		45	60.5	102.1	60.4			82.5	115.7	38.1	0.05	0			0	1
FALSE	Low	Master Protein	O75382	Tripartite motif-containing protein 3 OS=Homo sapiens OX=9606 GN=TRIM3 PE=1 SV=2	0.173	0.701	1.88172	1	1	1	1	744	80.8	7.83	High	High	High	High	Not Found	High	High	High	High		68.7	84.4	118.1	99		177	57.4	141.9	102	0.062	0			0	1
FALSE	Low	Master Protein	P81133	Single-minded homolog 1 OS=Homo sapiens OX=9606 GN=SIM1 PE=2 SV=2	0.176	0.697	2.08877	1	1	1	1	766	85.5	7.43	High	High	High	High	High	High	High	High	High		153	183.1	230.6	20.4	166.2	31.9	173.1	21.6	20.1	0	0	0	1
FALSE	Low	Master Protein	Q8NBP7	Proprotein convertase subtilisin/kexin type 9 OS=Homo sapiens OX=9606 GN=PCSK9 PE=1 SV=3	0.176	0.693	1.44509	1	1	1	1	692	74.2	6.61	High	Not Found	High	Not Found	Not Found	Not Found	High	High	Not Found		132.5		459.1				136.3	272.1		0.068	0	0	1
FALSE	Low	Master Protein	Q9UPW8	Protein unc-13 homolog A OS=Homo sapiens GN=UNC13A PE=2 SV=4	0.177	0.691	1.82032	1	11	1	1	1703	192.9	5.35	Medium	Medium	Medium	Medium	Not Found	Not Found	Medium	Medium	Medium		64	114.8	72.4	114.6			205.7	99	57.9	0.048	0			0	1
FALSE	Low	Master Protein	Q96AG4	Leucine-rich repeat-containing protein 59 OS=Homo sapiens GN=LRRC59 PE=1 SV=1	0.177	0.688	3.25733	1	2	1	1	307	34.9	9.57	High	High	High	Not Found	High	High	High	High	Not Found		114.4	60	188.5		232	86.7	142.6	175.8		0.136	0	0	1	0	1
FALSE	Low	Master Protein	Q9BYR4	Keratin-associated protein 4-3 OS=Homo sapiens OX=9606 GN=KRTAP4-3 PE=2 SV=2	0.182	0.679	18.4615	1	9	1	1	195	20.5	7.94	Not Found	Not Found	Medium	Not Found	Not Found	Not Found	Not Found	Not Found	Not Found											0.585	0	0	1
FALSE	Low	Master Protein	O60884	DnaJ homolog subfamily A member 2 OS=Homo sapiens GN=DNAJA2 PE=1 SV=1	0.184	0.675	1.45631	1	1	1	1	412	45.7	6.48	High	High	High	High	High	Not Found	High	High	High		140.4	129	79.3	53.3	132.7		256.1	92.9	85.3	0.101	0			0	1
FALSE	Low	Master Protein	P05543	Thyroxine-binding globulin OS=Homo sapiens GN=SERPINA7 PE=1 SV=2	0.186	0.674	1.68675	1	1	1	1	415	46.3	6.3	Medium	Medium	Medium	Medium	Medium	Medium	Medium	Medium	Medium		89.6	77.3	113.4	145.3	96.7	117.7	98.3	92.7	84	0.101	0			0	1
FALSE	Low	Master Protein	O95847	Mitochondrial uncoupling protein 4 OS=Homo sapiens OX=9606 GN=SLC25A27 PE=2 SV=1	0.186	0.671	4.02477	1	1	1	1	323	36	9.07	Medium	Medium	Medium	Medium	Medium	Medium	Medium	Medium	Medium											0.096	0			0	1
FALSE	Low	Master Protein	Q12946	Forkhead box protein F1 OS=Homo sapiens OX=9606 GN=FOXF1 PE=1 SV=2	0.187	0.665	8.17942	1	2	1	1	379	40.1	9.1	Not Found	Not Found	Not Found	Not Found	Not Found	Not Found	Not Found	Not Found	Not Found											0	0			0	1
FALSE	Low	Master Protein	A6NKF2	AT-rich interactive domain-containing protein 3C OS=Homo sapiens OX=9606 GN=ARID3C PE=3 SV=1	0.197	0.653	2.42718	1	1	1	1	412	44	5.41	Medium	Medium	Medium	Medium	Medium	Medium	Medium	Medium	Medium		149.1	206	99.7	64.9	241.8	43.8	74.4	54.3	48.1	0.122	0			0	1
FALSE	Low	Master Protein	Q02413	Desmoglein-1 OS=Homo sapiens OX=9606 GN=DSG1 PE=1 SV=2	0.198	0.65	2.57388	1	1	1	1	1049	113.7	5.03	Medium	Medium	Medium	Medium	Medium	Medium	Medium	Medium	Medium		72.7	72.5	107.7	97.3	82.3	129.3	86.7	130.5	188.3	0.054	0	0	1
FALSE	Low	Master Protein	P23276	Kell blood group glycoprotein OS=Homo sapiens GN=KEL PE=1 SV=2	0.201	0.646	2.86885	1	4	1	1	732	82.8	7.9	Medium	Medium	Medium	Medium	Medium	Medium	Medium	Medium	Medium											0.061	0	0	1
FALSE	Low	Master Protein	A0A1C7CYW8	Dynein heavy chain 10, axonemal OS=Homo sapiens OX=9606 GN=DNAH10 PE=1 SV=1	0.206	0.635	0.397176	1	1	1	1	4532	521.6	5.8	Medium	Medium	Medium	Medium	Medium	Medium	Medium	Medium	Medium		141.3	125	64	72.3	96.1	45.9	164.1	49.1	44.9	0.008	0	0	1
FALSE	Low	Master Protein	P28290	Protein ITPRID2 OS=Homo sapiens OX=9606 GN=ITPRID2 PE=1 SV=3	0.213	0.624	0.714853	1	1	1	1	1259	138.3	5.19	Medium	Medium	Medium	Medium	Medium	Medium	Medium	Medium	Medium		39.6	36.3	66.2	197.6	113.4	188.3	61	140.4	53.5	0.031	0	0	1
FALSE	Low	Master Protein	Q7Z7G8	Vacuolar protein sorting-associated protein 13B OS=Homo sapiens GN=VPS13B PE=1 SV=2	0.213	0.618	0.944804	1	1	1	1	4022	448.4	6.46	Not Found	Not Found	Medium	Not Found	Not Found	Not Found	Medium	Medium	Not Found				228.8				151.6	159.5		0.011	0			0	1
FALSE	Low	Master Protein	Q1X8D7	Leucine-rich repeat-containing protein 36 OS=Homo sapiens GN=LRRC36 PE=2 SV=2	0.213	0.616	2.78515	1	2	1	1	754	83.8	7.15	Not Found	Not Found	Not Found	Not Found	Not Found	Not Found	Not Found	Not Found	Not Found											0.055	0	0	1	0	1
FALSE	Low	Master Protein	Q9P2P6	StAR-related lipid transfer protein 9 OS=Homo sapiens OX=9606 GN=STARD9 PE=1 SV=3	0.218	0.614	0.425532	1	2	1	1	4700	516	6.32	Medium	Medium	Medium	Medium	Not Found	Medium	Medium	Medium	Medium		46.6	37.7	232	121.5		148.6	34.5	176.7	135.9	0.009	0			0	1
FALSE	Low	Master Protein	Q86VV8	Rotatin OS=Homo sapiens OX=9606 GN=RTTN PE=1 SV=3	0.219	0.602	0.943396	1	2	1	1	2226	248.5	6.7	Medium	Medium	Medium	Medium	Medium	Medium	Medium	Medium	Medium											0.021	0			0	1
FALSE	Low	Master Protein	C9J6I7	UDP-GalNAc:beta-1,3-N-acetylgalactosaminyltransferase 1 (Fragment) OS=Homo sapiens OX=9606 GN=B3GALNT1 PE=1 SV=1	0.221	0.6	18	1	1	1	1	150	17.1	10.36	Medium	Medium	Medium	Medium	Medium	Medium	Medium	Medium	Medium		111.3	138.6	87	155.3	67.1	125.1	116.5	79	66.6	0.334	0	0	1
FALSE	Low	Master Protein	Q8NGF4	Olfactory receptor 5AP2 OS=Homo sapiens GN=OR5AP2 PE=2 SV=1	0.225	0.591	6.64557	1	4	1	1	316	35.5	8.6	Medium	Medium	Medium	Medium	Not Found	Medium	Medium	Medium	Medium		123.9	214.2	118.1	57.3		26.7	64.2	76.7	28	0.233	0	0	1
FALSE	Low	Master Protein	Q92616	eIF-2-alpha kinase activator GCN1 OS=Homo sapiens GN=GCN1 PE=1 SV=6	0.225	0.586	0.599027	1	1	1	1	2671	292.6	7.47	Medium	Medium	Medium	Medium	Medium	Medium	Medium	Medium	Medium		89	92.4	64.1	101	85.2	155	103.2	157.6	107.6	0.013	0			0	1
FALSE	Low	Master Protein	Q13507	Short transient receptor potential channel 3 OS=Homo sapiens GN=TRPC3 PE=1 SV=3	0.225	0.586	1.67464	1	1	1	1	836	95.9	6.65	Medium	Medium	Medium	Medium	Medium	Medium	Medium	Medium	Medium		113	351.8	129.3	75.3	61.5	28.8	52.3	64.3	50.4	0.051	0			0	1
FALSE	Low	Master Protein	B3R7T5	DNA-directed RNA polymerase subunit beta' OS=Cupriavidus taiwanensis (strain DSM 17343 / BCRC 17206 / CIP 107171 / LMG 19424 / R1) GN=rpoC PE=3 SV=1	0.225	0.586	0.424328	1	1	1	1	1414	155.9	6.93	Medium	Medium	Medium	Medium	Medium	Medium	Medium	Medium	Medium		17.4	19	30.4	15.2	41.2	22.1	30.6	19.8	19.9	0.023	0			0	1
FALSE	Low	Master Protein	A9N6I5	Probable endonuclease 4 OS=Salmonella paratyphi B (strain ATCC BAA-1250 / SPB7) GN=nfo PE=3 SV=1	0.226	0.58	5.26316	1	2	1	1	285	31.2	5.35	Medium	Medium	Medium	Medium	Medium	Medium	Medium	Medium	Medium		139	121.1	79.2	130.6	133.4	86.2	153.5	83.7	55.5	0.145	0			0	1
FALSE	Low	Master Protein	Q9UHY8	Fasciculation and elongation protein zeta-2 OS=Homo sapiens GN=FEZ2 PE=1 SV=2	0.226	0.579	5.66572	1	9	1	1	353	39.6	4.6	Medium	Medium	Medium	Medium	Not Found	Medium	Medium	Medium	Medium		62.2	176.8	92.9	207.5		172.6	46.4	127.2	114.3	0.145	0	0	1
FALSE	Low	Master Protein	Q14147	Probable ATP-dependent RNA helicase DHX34 OS=Homo sapiens GN=DHX34 PE=1 SV=2	0.226	0.578	0.787402	1	2	1	1	1143	128	7.56	Medium	Medium	Medium	Not Found	Not Found	Not Found	Medium	Not Found	Not Found		142.3	192	299.1				188.1			0.033	0			0	1
FALSE	Low	Master Protein	Q70YC5	Protein ZNF365 OS=Homo sapiens OX=9606 GN=ZNF365 PE=1 SV=3	0.226	0.575	6.14251	1	1	1	1	407	46.5	9.22	Medium	Medium	Medium	Medium	Medium	Medium	Medium	Medium	Medium		160.3	126.4	69.9	167.7	128.5	92.2	85.9	91.3	77.8	0.08	0	0	1
FALSE	Low	Master Protein	Q8NHV4	Protein NEDD1 OS=Homo sapiens OX=9606 GN=NEDD1 PE=1 SV=1	0.226	0.574	1.36364	1	2	1	1	660	71.9	7.97	Medium	Medium	Medium	Medium	Medium	Medium	Medium	Medium	Medium		65.2	64	76.5	105.5	89.4	121.5	140	193.3	123.6	0.064	0	2.19	1	0	1
FALSE	Low	Master Protein	Q8TF61	F-box only protein 41 OS=Homo sapiens OX=9606 GN=FBXO41 PE=2 SV=5	0.232	0.559	1.37143	1	6	1	1	875	94.4	8.24	Medium	Medium	Medium	Medium	Medium	Not Found	Medium	Medium	Medium		247.3	216.3	142.1	87.8			133.1	121.4	52	0.046	0	2.03	1	0	1
FALSE	Low	Master Protein	Q9H5Q4	Dimethyladenosine transferase 2, mitochondrial OS=Homo sapiens OX=9606 GN=TFB2M PE=1 SV=1	0.24	0.553	4.54545	1	1	1	1	396	45.3	9.19	Medium	Medium	Medium	Medium	Medium	Medium	Medium	Medium	Medium		39.8	26.2	169.9	68.6	72	237.9	24.5	93.5	248	0.089	0	0	1
FALSE	Low	Master Protein	Q8NF91	Nesprin-1 OS=Homo sapiens GN=SYNE1 PE=1 SV=4	0.243	0.549	0.193248	1	1	1	1	8797	1010.5	5.53	Not Found	Not Found	Not Found	Not Found	Not Found	Not Found	Not Found	Not Found	Not Found											0.004	0			0	1
FALSE	Low	Master Protein	Q9NVX0	HAUS augmin-like complex subunit 2 OS=Homo sapiens OX=9606 GN=HAUS2 PE=1 SV=1	0.247	0.547	5.53191	1	2	1	1	235	26.9	7.88	Medium	Medium	Medium	Medium	Medium	Medium	Medium	Medium	Medium		82.4	65.6	231.9	61.8	42.7	209	34.8	104.9	114.6	0.155	0	2.42	1
FALSE	Low	Master Protein	Q92988	Homeobox protein DLX-4 OS=Homo sapiens OX=9606 GN=DLX4 PE=1 SV=4	0.248	0.545	5.83333	1	8	1	1	240	26.2	9.14	Medium	Medium	Medium	Medium	Medium	Medium	Medium	Medium	Medium		51.9	57.5	93.5	125.8	82.2	174.1	68.8	152.7	143.9	0.259	0			0	1
FALSE	Low	Master Protein	Q8N6Y1	Protocadherin-20 OS=Homo sapiens OX=9606 GN=PCDH20 PE=2 SV=2	0.248	0.544	3.57518	1	1	1	1	951	104.9	5.03	Not Found	Not Found	Not Found	Not Found	Not Found	Not Found	Not Found	Medium	Not Found									1000		0.056	0			0	1
FALSE	Low	Master Protein	Q6ZMR5	Transmembrane protease serine 11A OS=Homo sapiens OX=9606 GN=TMPRSS11A PE=1 SV=1	0.248	0.538	2.13777	1	2	1	1	421	47.5	9.22	Medium	Medium	Medium	Medium	Medium	Medium	Medium	Medium	Medium		148.4	114.5	134.7	100.2	180.1	47	151.4	74.8	48.8	0.101	0			0	1
FALSE	Low	Master Protein	Q8N350	Voltage-dependent calcium channel beta subunit-associated regulatory protein OS=Homo sapiens GN=CBARP PE=1 SV=3	0.251	0.524	4.53901	1	9	1	1	705	73.9	6.4	Not Found	Not Found	Not Found	Not Found	Not Found	Not Found	Not Found	Not Found	Not Found											0.068	0			0	1
FALSE	Low	Master Protein	Q9H0A0	RNA cytidine acetyltransferase OS=Homo sapiens OX=9606 GN=NAT10 PE=1 SV=2	0.251	0.523	1.85366	1	1	1	1	1025	115.7	8.27	Medium	Medium	Medium	Medium	Not Found	Medium	Medium	Medium	Medium		29.2	36.6	154.4	79.4		188.5	38	101.6	84.3	0.038	0			0	1
FALSE	Low	Master Protein	Q8NG27	E3 ubiquitin-protein ligase Praja-1 OS=Homo sapiens GN=PJA1 PE=1 SV=2	0.251	0.523	2.79938	1	1	1	1	643	71	5.17	Not Found	Not Found	Not Found	Not Found	Not Found	Not Found	Not Found	Not Found	Not Found											0.077	0			0	1

## Sheet: Exclude 113_MS q value>0.05
Accession	Description	Protein FDR Confidence	Exp. q-value	Sum PEP Score	Coverage	# Peptides	# PSMs	# Unique Peptides	# Protein Groups	# AAs	MW [kDa]	calc. pI	Found in Sample: [S1] F1: 126, Sample, NR Mixed Response P1	Found in Sample: [S2] F1: 127N, Sample, NR Mixed Response P2	Found in Sample: [S3] F1: 127C, Sample, NR Mixed Response P3	Found in Sample: [S4] F1: 128N, Sample, R Stable Disease P1	Found in Sample: [S5] F1: 128C, Sample, R Stable Disease P2	Found in Sample: [S6] F1: 129N, Sample, R Stable Disease P3	Found in Sample: [S7] F1: 129C, Sample, MR Progressive Disease P1	Found in Sample: [S8] F1: 130N, Sample, MR Progressive Disease P2	Found in Sample: [S9] F1: 130C, Sample, MR Progressive Disease P3	Modifications	Abundances (Scaled): F1: 126, Sample, NR Mixed Response P1	Abundances (Scaled): F1: 127N, Sample, NR Mixed Response P2	Abundances (Scaled): F1: 127C, Sample, NR Mixed Response P3	Abundances (Scaled): F1: 128N, Sample, R Stable Disease P1	Abundances (Scaled): F1: 128C, Sample, R Stable Disease P2	Abundances (Scaled): F1: 129N, Sample, R Stable Disease P3	Abundances (Scaled): F1: 129C, Sample, MR Progressive Disease P1	Abundances (Scaled): F1: 130N, Sample, MR Progressive Disease P2	Abundances (Scaled): F1: 130C, Sample, MR Progressive Disease P3	emPAI	# Razor Peptides	Score Sequest HT	# Peptides Sequest HT	Score Mascot	# Peptides Mascot
Q8N350	Voltage-dependent calcium channel beta subunit-associated regulatory protein OS=Homo sapiens GN=CBARP PE=1 SV=3	Low	0.251	0.524	4.53901	1	9	1	1	705	73.9	6.4	Not Found	Not Found	Not Found	Not Found	Not Found	Not Found	Not Found	Not Found	Not Found											0.068	0			0	1
Q9H0A0	RNA cytidine acetyltransferase OS=Homo sapiens OX=9606 GN=NAT10 PE=1 SV=2	Low	0.251	0.523	1.85366	1	1	1	1	1025	115.7	8.27	Medium	Medium	Medium	Medium	Not Found	Medium	Medium	Medium	Medium		29.2	36.6	154.4	79.4		188.5	38	101.6	84.3	0.038	0			0	1
Q8NG27	E3 ubiquitin-protein ligase Praja-1 OS=Homo sapiens GN=PJA1 PE=1 SV=2	Low	0.251	0.523	2.79938	1	1	1	1	643	71	5.17	Not Found	Not Found	Not Found	Not Found	Not Found	Not Found	Not Found	Not Found	Not Found											0.077	0			0	1
Q92988	Homeobox protein DLX-4 OS=Homo sapiens OX=9606 GN=DLX4 PE=1 SV=4	Low	0.248	0.545	5.83333	1	8	1	1	240	26.2	9.14	Medium	Medium	Medium	Medium	Medium	Medium	Medium	Medium	Medium		51.9	57.5	93.5	125.8	82.2	174.1	68.8	152.7	143.9	0.259	0			0	1
Q8N6Y1	Protocadherin-20 OS=Homo sapiens OX=9606 GN=PCDH20 PE=2 SV=2	Low	0.248	0.544	3.57518	1	1	1	1	951	104.9	5.03	Not Found	Not Found	Not Found	Not Found	Not Found	Not Found	Not Found	Medium	Not Found									1000		0.056	0			0	1
Q6ZMR5	Transmembrane protease serine 11A OS=Homo sapiens OX=9606 GN=TMPRSS11A PE=1 SV=1	Low	0.248	0.538	2.13777	1	2	1	1	421	47.5	9.22	Medium	Medium	Medium	Medium	Medium	Medium	Medium	Medium	Medium		148.4	114.5	134.7	100.2	180.1	47	151.4	74.8	48.8	0.101	0			0	1
Q9NVX0	HAUS augmin-like complex subunit 2 OS=Homo sapiens OX=9606 GN=HAUS2 PE=1 SV=1	Low	0.247	0.547	5.53191	1	2	1	1	235	26.9	7.88	Medium	Medium	Medium	Medium	Medium	Medium	Medium	Medium	Medium		82.4	65.6	231.9	61.8	42.7	209	34.8	104.9	114.6	0.155	0	2.42	1
Q8NF91	Nesprin-1 OS=Homo sapiens GN=SYNE1 PE=1 SV=4	Low	0.243	0.549	0.193248	1	1	1	1	8797	1010.5	5.53	Not Found	Not Found	Not Found	Not Found	Not Found	Not Found	Not Found	Not Found	Not Found											0.004	0			0	1
Q9H5Q4	Dimethyladenosine transferase 2, mitochondrial OS=Homo sapiens OX=9606 GN=TFB2M PE=1 SV=1	Low	0.24	0.553	4.54545	1	1	1	1	396	45.3	9.19	Medium	Medium	Medium	Medium	Medium	Medium	Medium	Medium	Medium		39.8	26.2	169.9	68.6	72	237.9	24.5	93.5	248	0.089	0	0	1
Q8TF61	F-box only protein 41 OS=Homo sapiens OX=9606 GN=FBXO41 PE=2 SV=5	Low	0.232	0.559	1.37143	1	6	1	1	875	94.4	8.24	Medium	Medium	Medium	Medium	Medium	Not Found	Medium	Medium	Medium		247.3	216.3	142.1	87.8			133.1	121.4	52	0.046	0	2.03	1	0	1
A9N6I5	Probable endonuclease 4 OS=Salmonella paratyphi B (strain ATCC BAA-1250 / SPB7) GN=nfo PE=3 SV=1	Low	0.226	0.58	5.26316	1	2	1	1	285	31.2	5.35	Medium	Medium	Medium	Medium	Medium	Medium	Medium	Medium	Medium		139	121.1	79.2	130.6	133.4	86.2	153.5	83.7	55.5	0.145	0			0	1
Q9UHY8	Fasciculation and elongation protein zeta-2 OS=Homo sapiens GN=FEZ2 PE=1 SV=2	Low	0.226	0.579	5.66572	1	9	1	1	353	39.6	4.6	Medium	Medium	Medium	Medium	Not Found	Medium	Medium	Medium	Medium		62.2	176.8	92.9	207.5		172.6	46.4	127.2	114.3	0.145	0	0	1
Q14147	Probable ATP-dependent RNA helicase DHX34 OS=Homo sapiens GN=DHX34 PE=1 SV=2	Low	0.226	0.578	0.787402	1	2	1	1	1143	128	7.56	Medium	Medium	Medium	Not Found	Not Found	Not Found	Medium	Not Found	Not Found		142.3	192	299.1				188.1			0.033	0			0	1
Q70YC5	Protein ZNF365 OS=Homo sapiens OX=9606 GN=ZNF365 PE=1 SV=3	Low	0.226	0.575	6.14251	1	1	1	1	407	46.5	9.22	Medium	Medium	Medium	Medium	Medium	Medium	Medium	Medium	Medium		160.3	126.4	69.9	167.7	128.5	92.2	85.9	91.3	77.8	0.08	0	0	1
Q8NHV4	Protein NEDD1 OS=Homo sapiens OX=9606 GN=NEDD1 PE=1 SV=1	Low	0.226	0.574	1.36364	1	2	1	1	660	71.9	7.97	Medium	Medium	Medium	Medium	Medium	Medium	Medium	Medium	Medium		65.2	64	76.5	105.5	89.4	121.5	140	193.3	123.6	0.064	0	2.19	1	0	1
Q8NGF4	Olfactory receptor 5AP2 OS=Homo sapiens GN=OR5AP2 PE=2 SV=1	Low	0.225	0.591	6.64557	1	4	1	1	316	35.5	8.6	Medium	Medium	Medium	Medium	Not Found	Medium	Medium	Medium	Medium		123.9	214.2	118.1	57.3		26.7	64.2	76.7	28	0.233	0	0	1
Q92616	eIF-2-alpha kinase activator GCN1 OS=Homo sapiens GN=GCN1 PE=1 SV=6	Low	0.225	0.586	0.599027	1	1	1	1	2671	292.6	7.47	Medium	Medium	Medium	Medium	Medium	Medium	Medium	Medium	Medium		89	92.4	64.1	101	85.2	155	103.2	157.6	107.6	0.013	0			0	1
Q13507	Short transient receptor potential channel 3 OS=Homo sapiens GN=TRPC3 PE=1 SV=3	Low	0.225	0.586	1.67464	1	1	1	1	836	95.9	6.65	Medium	Medium	Medium	Medium	Medium	Medium	Medium	Medium	Medium		113	351.8	129.3	75.3	61.5	28.8	52.3	64.3	50.4	0.051	0			0	1
B3R7T5	DNA-directed RNA polymerase subunit beta' OS=Cupriavidus taiwanensis (strain DSM 17343 / BCRC 17206 / CIP 107171 / LMG 19424 / R1) GN=rpoC PE=3 SV=1	Low	0.225	0.586	0.424328	1	1	1	1	1414	155.9	6.93	Medium	Medium	Medium	Medium	Medium	Medium	Medium	Medium	Medium		17.4	19	30.4	15.2	41.2	22.1	30.6	19.8	19.9	0.023	0			0	1
C9J6I7	UDP-GalNAc:beta-1,3-N-acetylgalactosaminyltransferase 1 (Fragment) OS=Homo sapiens OX=9606 GN=B3GALNT1 PE=1 SV=1	Low	0.221	0.6	18	1	1	1	1	150	17.1	10.36	Medium	Medium	Medium	Medium	Medium	Medium	Medium	Medium	Medium		111.3	138.6	87	155.3	67.1	125.1	116.5	79	66.6	0.334	0	0	1
Q86VV8	Rotatin OS=Homo sapiens OX=9606 GN=RTTN PE=1 SV=3	Low	0.219	0.602	0.943396	1	2	1	1	2226	248.5	6.7	Medium	Medium	Medium	Medium	Medium	Medium	Medium	Medium	Medium											0.021	0			0	1
Q9P2P6	StAR-related lipid transfer protein 9 OS=Homo sapiens OX=9606 GN=STARD9 PE=1 SV=3	Low	0.218	0.614	0.425532	1	2	1	1	4700	516	6.32	Medium	Medium	Medium	Medium	Not Found	Medium	Medium	Medium	Medium		46.6	37.7	232	121.5		148.6	34.5	176.7	135.9	0.009	0			0	1
P28290	Protein ITPRID2 OS=Homo sapiens OX=9606 GN=ITPRID2 PE=1 SV=3	Low	0.213	0.624	0.714853	1	1	1	1	1259	138.3	5.19	Medium	Medium	Medium	Medium	Medium	Medium	Medium	Medium	Medium		39.6	36.3	66.2	197.6	113.4	188.3	61	140.4	53.5	0.031	0	0	1
Q7Z7G8	Vacuolar protein sorting-associated protein 13B OS=Homo sapiens GN=VPS13B PE=1 SV=2	Low	0.213	0.618	0.944804	1	1	1	1	4022	448.4	6.46	Not Found	Not Found	Medium	Not Found	Not Found	Not Found	Medium	Medium	Not Found				228.8				151.6	159.5		0.011	0			0	1
Q1X8D7	Leucine-rich repeat-containing protein 36 OS=Homo sapiens GN=LRRC36 PE=2 SV=2	Low	0.213	0.616	2.78515	1	2	1	1	754	83.8	7.15	Not Found	Not Found	Not Found	Not Found	Not Found	Not Found	Not Found	Not Found	Not Found											0.055	0	0	1	0	1
A0A1C7CYW8	Dynein heavy chain 10, axonemal OS=Homo sapiens OX=9606 GN=DNAH10 PE=1 SV=1	Low	0.206	0.635	0.397176	1	1	1	1	4532	521.6	5.8	Medium	Medium	Medium	Medium	Medium	Medium	Medium	Medium	Medium		141.3	125	64	72.3	96.1	45.9	164.1	49.1	44.9	0.008	0	0	1
P23276	Kell blood group glycoprotein OS=Homo sapiens GN=KEL PE=1 SV=2	Low	0.201	0.646	2.86885	1	4	1	1	732	82.8	7.9	Medium	Medium	Medium	Medium	Medium	Medium	Medium	Medium	Medium											0.061	0	0	1
Q02413	Desmoglein-1 OS=Homo sapiens OX=9606 GN=DSG1 PE=1 SV=2	Low	0.198	0.65	2.57388	1	1	1	1	1049	113.7	5.03	Medium	Medium	Medium	Medium	Medium	Medium	Medium	Medium	Medium		72.7	72.5	107.7	97.3	82.3	129.3	86.7	130.5	188.3	0.054	0	0	1
A6NKF2	AT-rich interactive domain-containing protein 3C OS=Homo sapiens OX=9606 GN=ARID3C PE=3 SV=1	Low	0.197	0.653	2.42718	1	1	1	1	412	44	5.41	Medium	Medium	Medium	Medium	Medium	Medium	Medium	Medium	Medium		149.1	206	99.7	64.9	241.8	43.8	74.4	54.3	48.1	0.122	0			0	1
Q12946	Forkhead box protein F1 OS=Homo sapiens OX=9606 GN=FOXF1 PE=1 SV=2	Low	0.187	0.665	8.17942	1	2	1	1	379	40.1	9.1	Not Found	Not Found	Not Found	Not Found	Not Found	Not Found	Not Found	Not Found	Not Found											0	0			0	1
P05543	Thyroxine-binding globulin OS=Homo sapiens GN=SERPINA7 PE=1 SV=2	Low	0.186	0.674	1.68675	1	1	1	1	415	46.3	6.3	Medium	Medium	Medium	Medium	Medium	Medium	Medium	Medium	Medium		89.6	77.3	113.4	145.3	96.7	117.7	98.3	92.7	84	0.101	0			0	1
O95847	Mitochondrial uncoupling protein 4 OS=Homo sapiens OX=9606 GN=SLC25A27 PE=2 SV=1	Low	0.186	0.671	4.02477	1	1	1	1	323	36	9.07	Medium	Medium	Medium	Medium	Medium	Medium	Medium	Medium	Medium											0.096	0			0	1
O60884	DnaJ homolog subfamily A member 2 OS=Homo sapiens GN=DNAJA2 PE=1 SV=1	Low	0.184	0.675	1.45631	1	1	1	1	412	45.7	6.48	High	High	High	High	High	Not Found	High	High	High		140.4	129	79.3	53.3	132.7		256.1	92.9	85.3	0.101	0			0	1
Q9BYR4	Keratin-associated protein 4-3 OS=Homo sapiens OX=9606 GN=KRTAP4-3 PE=2 SV=2	Low	0.182	0.679	18.4615	1	9	1	1	195	20.5	7.94	Not Found	Not Found	Medium	Not Found	Not Found	Not Found	Not Found	Not Found	Not Found											0.585	0	0	1
Q9UPW8	Protein unc-13 homolog A OS=Homo sapiens GN=UNC13A PE=2 SV=4	Low	0.177	0.691	1.82032	1	11	1	1	1703	192.9	5.35	Medium	Medium	Medium	Medium	Not Found	Not Found	Medium	Medium	Medium		64	114.8	72.4	114.6			205.7	99	57.9	0.048	0			0	1
Q96AG4	Leucine-rich repeat-containing protein 59 OS=Homo sapiens GN=LRRC59 PE=1 SV=1	Low	0.177	0.688	3.25733	1	2	1	1	307	34.9	9.57	High	High	High	Not Found	High	High	High	High	Not Found		114.4	60	188.5		232	86.7	142.6	175.8		0.136	0	0	1	0	1
P81133	Single-minded homolog 1 OS=Homo sapiens OX=9606 GN=SIM1 PE=2 SV=2	Low	0.176	0.697	2.08877	1	1	1	1	766	85.5	7.43	High	High	High	High	High	High	High	High	High		153	183.1	230.6	20.4	166.2	31.9	173.1	21.6	20.1	0	0	0	1
Q8NBP7	Proprotein convertase subtilisin/kexin type 9 OS=Homo sapiens OX=9606 GN=PCSK9 PE=1 SV=3	Low	0.176	0.693	1.44509	1	1	1	1	692	74.2	6.61	High	Not Found	High	Not Found	Not Found	Not Found	High	High	Not Found		132.5		459.1				136.3	272.1		0.068	0	0	1
O75382	Tripartite motif-containing protein 3 OS=Homo sapiens OX=9606 GN=TRIM3 PE=1 SV=2	Low	0.173	0.701	1.88172	1	1	1	1	744	80.8	7.83	High	High	High	High	Not Found	High	High	High	High		68.7	84.4	118.1	99		177	57.4	141.9	102	0.062	0			0	1
P25705	ATP synthase subunit alpha, mitochondrial OS=Homo sapiens OX=9606 GN=ATP5F1A PE=1 SV=1	Low	0.172	0.717	2.71248	1	1	1	1	553	59.7	9.13	High	High	High	High	High	High	High	High	High		61.3	74.9	133.5	96	55.4	185.1	64.6	118.8	156.2	0.064	0	2.41	1
Q07065	Cytoskeleton-associated protein 4 OS=Homo sapiens OX=9606 GN=CKAP4 PE=1 SV=2	Low	0.172	0.707	5.98007	1	1	1	1	602	66	5.92	High	High	High	High	Not Found	Not Found	High	High	High		45	60.5	102.1	60.4			82.5	115.7	38.1	0.05	0			0	1
A9N0S6	Outer membrane protein assembly factor BamA OS=Salmonella paratyphi B (strain ATCC BAA-1250 / SPB7) GN=bamA PE=3 SV=1	Low	0.166	0.719	0.746269	1	2	1	1	804	89.5	5.21	High	High	High	High	High	High	High	High	High		78.4	83.2	107.7	48	205.3	82	226	97.8	60.7	0.046	0			0	1
Q9NSB8	Homer protein homolog 2 OS=Homo sapiens GN=HOMER2 PE=1 SV=1	Low	0.164	0.727	4.23729	1	1	1	1	354	40.6	6.38	High	High	High	High	High	High	High	High	High	Phospho [S237]										0.105	0	0	1
Q2TAC2	Coiled-coil domain-containing protein 57 OS=Homo sapiens OX=9606 GN=CCDC57 PE=1 SV=2	Low	0.164	0.726	1.63755	1	1	1	1	916	103.1	6.55	High	High	High	High	High	High	High	High	High	Acetyl [K390; K392]	88.6	92.2	94.7	129.4	41.7	113.2	84.4	139.7	130.4	0.036	0			0	1
Q92886	Neurogenin-1 OS=Homo sapiens OX=9606 GN=NEUROG1 PE=1 SV=2	Low	0.163	0.739	5.90717	1	4	1	1	237	25.7	7.31	High	High	High	High	High	High	High	High	High		215.6	236.5	127.8	53	106.7	19.9	128	79.2	29.6	0.259	0			0	1
Q86YS7	C2 domain-containing protein 5 OS=Homo sapiens GN=C2CD5 PE=1 SV=1	Low	0.163	0.734	3.5	1	7	1	1	1000	110.4	5.69	Not Found	Not Found	Not Found	Not Found	Not Found	Not Found	Not Found	Not Found	Not Found	Phospho [T569; S580; T582; Y585; T591]										0.043	0			0	1
Q13509	Tubulin beta-3 chain OS=Homo sapiens OX=9606 GN=TUBB3 PE=1 SV=2	Low	0.163	0.73	1.33333	1	2	1	1	450	50.4	4.93	High	High	High	High	High	High	High	High	High		193.2	44.1	99.7	18	74.2	186.5	119.7	179.9	59.3	0.105	0	1.75	1	0	1
P21675	Transcription initiation factor TFIID subunit 1 OS=Homo sapiens OX=9606 GN=TAF1 PE=1 SV=2	Low	0.163	0.73	0.90812	1	12	1	1	1872	212.5	5.07	High	High	High	High	High	High	High	High	High	Acetyl [K1111; K1112]; Phospho [T1113; S1114]	159.8	101.5	75.3	143.4	10.4	124.6	49.5	86.2	57.5	0	0	0	1
Q99784	Noelin OS=Homo sapiens GN=OLFM1 PE=1 SV=4	Low	0.161	0.75	1.4433	1	2	1	1	485	55.3	6.95	High	High	High	High	High	High	High	High	High		93.2	100.2	129.6	41.8	134.9	17.4	108.2	38.2	43.8	0.096	0	1.78	1	0	1
A4GXA9	Probable crossover junction endonuclease EME2 OS=Homo sapiens GN=EME2 PE=1 SV=3	Low	0.161	0.748	3.69393	1	1	1	1	379	41.2	6.29	Not Found	Not Found	Not Found	Not Found	Not Found	Not Found	Not Found	Not Found	Not Found											0	0			0	1
Q5T1H1	Protein eyes shut homolog OS=Homo sapiens GN=EYS PE=1 SV=5	Low	0.161	0.746	0.537125	1	1	1	1	3165	350.6	5.78	High	High	High	High	High	High	High	High	High		100.1	107.6	58.1	110.7	49.1	91.5	91.1	121.2	77.6	0.015	0			0	1
Q2TBA0	Kelch-like protein 40 OS=Homo sapiens GN=KLHL40 PE=1 SV=2	Low	0.161	0.745	2.57649	1	1	1	1	621	69.2	5.27	High	High	High	High	High	High	High	High	High	Phospho [S115; T118; S122]	82.1	78.5	89.7	74.3	46.9	97.8	84.8	72.7	67	0	0			0	1
P14543	Nidogen-1 OS=Homo sapiens GN=NID1 PE=1 SV=3	Low	0.161	0.743	1.12269	1	3	1	1	1247	136.3	5.29	High	High	High	High	High	High	High	High	Medium	Acetyl [K437]; Phospho [S430]	51.3	52.8	116.7	81.5	337.4	168.3	52.3	61	78.6	0.039	0	7.58	1
D6RCC6	Cancer-associated gene 1 protein (Fragment) OS=Homo sapiens OX=9606 GN=CAGE1 PE=4 SV=1	Low	0.161	0.742	2.50896	1	1	1	1	558	65	5.02	Not Found	Not Found	Not Found	Not Found	Not Found	Not Found	Not Found	Not Found	Not Found	Phospho [Y17]										0.086	0	0	1
H0YMN4	SH2 domain-containing adapter protein F (Fragment) OS=Homo sapiens OX=9606 GN=SHF PE=4 SV=2	Low	0.161	0.741	8.69565	1	2	1	1	161	17.9	7.3	High	High	High	High	High	High	High	High	High		120.3	279.2	148.2	98.6	66.2	49.1	73.6	69.6	69.5	0.259	0	4.93	1
Q6ZRV3	Putative uncharacterized protein encoded by LINC00696 OS=Homo sapiens OX=9606 GN=LINC00696 PE=5 SV=1	Low	0.159	0.758	15.3374	1	1	1	1	163	16.9	4.97	High	High	High	High	Not Found	High	High	High	High		195.2	25.8	130.5	123.5		120.1	77.6	54.2	39.2	0.468	0			18	1
Q8IWT3	Cullin-9 OS=Homo sapiens GN=CUL9 PE=1 SV=2	Low	0.153	0.771	0.317839	1	4	1	1	2517	281	5.45	High	High	High	High	High	High	High	High	High	Phospho [T1755]	69.9	69	138.3	96.3	146.1	114.9	59.6	101.7	104.6	0.017	0	8.01	1
Q9NYF0	Dapper homolog 1 OS=Homo sapiens GN=DACT1 PE=1 SV=2	Low	0.152	0.775	2.27273	1	1	1	1	836	90.1	8.69	High	High	High	High	High	High	High	High	High		55.4	51.9	149.3	92.4	82.7	174.6	81.6	103.5	208.7	0.055	0			0	1
P01703	Ig lambda chain V-I region NEWM OS=Homo sapiens PE=1 SV=1	Low	0.152	0.775	6.79612	1	2	1	1	103	10.9	9.29	High	High	High	High	High	High	High	High	High		223.8	192	157.8	39.7	141	17.9	139.3	29.9	20.7	0.468	0			28	1
A9MX09	1-deoxy-D-xylulose-5-phosphate synthase OS=Salmonella paratyphi B (strain ATCC BAA-1250 / SPB7) GN=dxs PE=3 SV=1	Low	0.149	0.818	1.77419	1	1	1	1	620	67.4	6.58	High	High	High	High	High	High	High	High	High		169.8	125.2	97.5	175.2	48.3	126.2	93.6	82.9	73.4	0.077	0			0	1
Q14314	Fibroleukin OS=Homo sapiens GN=FGL2 PE=1 SV=1	Low	0.149	0.814	2.96128	1	1	1	1	439	50.2	7.39	High	High	High	High	Not Found	High	High	High	High	Acetyl [K294; K296]										0.077	0			0	1
A4KZ49	Genome polyprotein OS=Triticum mosaic virus (isolate Triticum aestivum/United States/U06-123/2006) PE=1 SV=3	Low	0.149	0.808	0.192802	1	1	1	1	3112	352.6	7.02	High	High	High	High	High	High	High	High	High	Acetyl [K28]	132.1	114.6	102.5	121.9	148.9	80.2	155.3	59.5	65.2	0.012	0			0	1
P21817	Ryanodine receptor 1 OS=Homo sapiens GN=RYR1 PE=1 SV=3	Low	0.149	0.801	0.774117	1	3	1	1	5038	564.8	5.3	High	High	High	High	Not Found	High	High	High	High		19.5	44.5	134.5	41.9		284.3	18.5	163.8	52	0.008	0			0	1
Q8TDG4	Helicase POLQ-like OS=Homo sapiens GN=HELQ PE=1 SV=2	Low	0.149	0.801	1.45322	1	1	1	1	1101	124.1	6.58	High	High	High	High	High	High	High	High	High	Acetyl [K633]	50.5	44.9	122.5	105.5	48.5	180.1	45.9	127	150.3	0.039	0	2.89	1
Q9C0I3	Serine-rich coiled-coil domain-containing protein 1 OS=Homo sapiens OX=9606 GN=CCSER1 PE=2 SV=2	Low	0.149	0.798	0.666667	1	1	1	1	900	99.4	7.83	High	High	High	High	High	Not Found	High	High	High		81.1	64.8	113.7	15.1	216.9		433.6	25.4	49.4	0.041	0	0	1
P13639	Elongation factor 2 OS=Homo sapiens OX=9606 GN=EEF2 PE=1 SV=4	Low	0.149	0.795	0.932401	1	2	1	1	858	95.3	6.83	High	High	High	High	High	High	High	High	High		91.3	82.9	268.3	67.9	201.5	58	111.6	57.8	41.9	0.044	0	0	1	0	1
P36956	Sterol regulatory element-binding protein 1 OS=Homo sapiens OX=9606 GN=SREBF1 PE=1 SV=2	Low	0.148	0.82	0.610288	1	12	1	1	1147	121.6	8.13	High	High	High	High	High	High	High	High	High	Acetyl [K727]	90.6	103	138.3	98	235.3	106	45.7	65.7	59.6	0.043	0	15.35	1	0	1
Q9Y5E9	Protocadherin beta-14 OS=Homo sapiens OX=9606 GN=PCDHB14 PE=1 SV=1	Low	0.147	0.835	3.00752	1	1	1	1	798	87.5	4.96	High	High	High	High	High	High	High	High	High	Acetyl [K73; K89]	70.5	83.3	45.7	164.6	93.1	88.8	169	147.4	113.9	0.054	0	0	1
Q14004	Cyclin-dependent kinase 13 OS=Homo sapiens GN=CDK13 PE=1 SV=2	Low	0.144	0.859	0.396825	1	2	1	1	1512	164.8	9.69	High	High	High	High	High	Not Found	High	High	High		109	129.8	180.2	28.9	208.6		222.9	62.3	47.9	0.03	0	1.6	1	0	1
P38646	Stress-70 protein, mitochondrial OS=Homo sapiens OX=9606 GN=HSPA9 PE=1 SV=2	Low	0.143	0.859	1.32548	1	2	1	1	679	73.6	6.16	High	High	High	High	High	High	High	High	Not Found		106	113.6	268.1	84.2	201	42.4	113.2	71.3		0.054	0	0	1	0	1
Q86X27	Ras-specific guanine nucleotide-releasing factor RalGPS2 OS=Homo sapiens GN=RALGPS2 PE=1 SV=1	Low	0.14	0.863	5.1458	1	2	1	1	583	65.1	8.73	High	High	High	High	Not Found	High	High	High	High		27.2	19.1	80.5	95.3		134	25.2	159.9	161.7	0.066	0			0	1
Q99985	Semaphorin-3C OS=Homo sapiens OX=9606 GN=SEMA3C PE=2 SV=2	Low	0.139	0.875	1.99734	1	3	1	1	751	85.2	8.69	High	High	High	High	High	High	High	High	High		85.5	81.2	144.7	91.9	104.3	160.1	83.2	75.2	93.8	0.048	0	0	1
J3KQR7	Centrosomal protein of 170 kDa protein B OS=Homo sapiens OX=9606 GN=CEP170B PE=1 SV=1	Low	0.139	0.872	1.13208	1	1	1	1	1590	171.7	6.84	High	High	High	High	High	High	High	High	High											0.024	0	3.6	1
C9JG08	Uncharacterized protein C2orf16 OS=Homo sapiens OX=9606 GN=C2orf16 PE=1 SV=2	Low	0.139	0.869	0.167038	1	1	1	1	5388	598.1	9.1	High	High	High	High	Not Found	High	High	High	High		87.2	110.3	334.8	52.9		182.3	46.6	98.5	87.5	0.007	0	0	1
Q76NI1	Protein very KIND OS=Homo sapiens GN=KNDC1 PE=2 SV=2	Low	0.137	0.884	1.14351	1	4	1	1	1749	191.3	6.16	High	High	High	High	High	Not Found	High	High	High	Acetyl [K260]; Phospho [S257; T259; S264; T265]	70.4	62.7	59.4	36.6	307.3		239.1	138.6	86	0.025	0			0	1
D6RAR4	Hepatocyte growth factor activator OS=Homo sapiens OX=9606 GN=HGFAC PE=1 SV=1	Low	0.127	0.912	1.0574	1	1	1	1	662	71.4	7.05	High	High	High	High	Not Found	High	High	High	High		161	161.6	170.2	88.2		63	208	86.6	61.3	0.072	0	0	1
J3KNF5	Centrosomal protein of 290 kDa OS=Homo sapiens OX=9606 GN=CEP290 PE=1 SV=1	Low	0.127	0.91	0.322451	1	6	1	1	2481	290.4	5.95	High	Medium	High	Medium	Not Found	Not Found	High	Medium	Not Found	Phospho [S605]	196.3	78.1	555	40.4			76.8	53.3		0.012	0	0	1
Q9BXP2	Solute carrier family 12 member 9 OS=Homo sapiens GN=SLC12A9 PE=1 SV=1	Low	0.125	0.932	3.82932	1	19	1	1	914	96	8.07	High	High	High	High	High	High	High	High	High	Acetyl [K36]; Phospho [S3; S5; S6; Y11]	81.2	72.4	86.4	184	21.5	186.5	63.8	172.7	79	0.061	0			0	1
Q9NSI6	Bromodomain and WD repeat-containing protein 1 OS=Homo sapiens OX=9606 GN=BRWD1 PE=1 SV=4	Low	0.125	0.93	0.732759	1	6	1	1	2320	262.8	8.46	High	High	High	High	High	High	High	High	High		164.9	141.9	89.3	129.9	227.7	59.3	96.2	44.3	43.4	0.017	0	0	1
Q86XI8	Uncharacterized protein C19orf68 OS=Homo sapiens GN=C19orf68 PE=1 SV=2	Low	0.123	0.944	1.5949	1	2	1	1	627	70	8.57	High	High	High	High	High	Not Found	High	High	High	Acetyl [K328]	68.5	145.3	34.8	31	85.7		520.3	54.9	59.4	0.056	0	1.82	1	20	1
P01615	Ig kappa chain V-II region FR OS=Homo sapiens PE=1 SV=1	Low	0.118	0.979	7.07965	1	2	1	1	113	12.7	7.94	High	High	High	High	High	Not Found	High	High	High		115.5	100.1	126.1	76.8	216.6		259.2	33.7	39.9	0.468	0			0	1
Q69YL0	Uncharacterized protein NCBP2-AS2 OS=Homo sapiens OX=9606 GN=NCBP2-AS2 PE=1 SV=1	Low	0.111	0.993	11.1111	1	1	1	1	99	10.9	12	High	High	High	High	Not Found	Not Found	High	High	High		211.2	174.4	173.8	59.7			207.4	126.8	46.6	0.334	0			0	1
Q5VTB9	E3 ubiquitin-protein ligase RNF220 OS=Homo sapiens OX=9606 GN=RNF220 PE=1 SV=1	Low	0.101	1.007	1.23675	1	6	1	1	566	62.7	6.04	High	High	High	High	Not Found	Not Found	High	Medium	Not Found	Acetyl [K326]	324.6	417.7	96.1	31.1			81.3	26.9		0.077	0	3.29	1	37	1
P60174	Triosephosphate isomerase OS=Homo sapiens OX=9606 GN=TPI1 PE=1 SV=3	Low	0.101	1.006	4.54545	1	1	1	1	286	30.8	5.92	High	High	High	Not Found	Not Found	Not Found	High	Not Found	Not Found		109.4	67.7	691.3				131.6			0.129	0			25	1
P05109	Protein S100-A8 OS=Homo sapiens GN=S100A8 PE=1 SV=1	Low	0.099	1.051	19.3548	1	1	1	1	93	10.8	7.03	Not Found	Not Found	Not Found	Not Found	Not Found	Not Found	Not Found	High	Not Found									1000		0.334	0			25	1
P23280	Carbonic anhydrase 6 OS=Homo sapiens GN=CA6 PE=1 SV=3	Low	0.098	1.06	1.94805	1	1	1	1	308	35.3	7.02	High	High	High	High	High	High	High	High	High		201.4	141.2	104.6	40.4	174.9	49.3	216	28	44.2	0.166	0			0	1
K9N7C7	Replicase polyprotein 1ab OS=Human coronavirus EMC (isolate United Kingdom/H123990006/2012) GN=rep PE=1 SV=1	Low	0.098	1.06	0.197796	1	3	1	1	7078	789.1	6.89	High	High	High	Not Found	Not Found	Not Found	High	Not Found	Not Found	Phospho [T3997; S3998; Y4000]	201.1	182.9	408.2				207.8			0.006	0			0	1
P74384	Adenylosuccinate lyase OS=Synechocystis sp. (strain PCC 6803 / Kazusa) GN=purB PE=3 SV=1	Low	0.098	1.058	3.7123	1	1	1	1	431	48.4	5.92	High	High	High	High	High	High	High	High	High	Acetyl [K53]	74.8	133.5	114.6	72.1	80.2	133.2	71.5	89.6	152	0.083	0			0	1
Q92828	Coronin-2A OS=Homo sapiens OX=9606 GN=CORO2A PE=1 SV=2	Low	0.098	1.055	2.85714	1	1	1	1	525	59.7	8.05	High	High	High	High	High	High	High	High	High	Acetyl [K509; K516]	82.8	117.7	103.6	113.8	71.1	87	79.1	115.7	111	0.068	0			0	1
Q6PCE3	Glucose 1,6-bisphosphate synthase OS=Homo sapiens OX=9606 GN=PGM2L1 PE=1 SV=3	Low	0.097	1.072	4.01929	1	6	1	1	622	70.4	7.15	High	High	High	High	High	High	High	High	High		54.2	48.4	90.4	70.9	59.1	102.1	80.4	78.5	126.8	0.061	0	6.29	1
P04083	Annexin A1 OS=Homo sapiens OX=9606 GN=ANXA1 PE=1 SV=2	Low	0.095	1.094	2.31214	1	2	1	1	346	38.7	7.02	High	High	High	High	High	High	High	High	High		105.7	145.5	247.9	91.5	133.1	31.9	97.1	79.6	38.9	0.116	0	0	1	0	1
Q96SR6	Zinc finger protein 382 OS=Homo sapiens OX=9606 GN=ZNF382 PE=2 SV=3	Low	0.094	1.096	1.09091	1	2	1	1	550	64	9.31	High	High	High	High	High	High	High	High	High		96.1	77.5	347	65.3	224.4	67	44.8	26.8	36.5	0.058	0			0	1
S0DL59	Fatty acid synthase apf5 OS=Gibberella fujikuroi (strain CBS 195.34 / IMI 58289 / NRRL A-6831) GN=apf5 PE=1 SV=1	Low	0.093	1.113	0.373599	1	2	1	1	1606	175.6	6.28	High	High	High	High	High	High	High	High	High		11.7	6.8	32	9.2	21.8	53.4	6.8	49.5	13.8	0.026	0			23	1
Q9ULJ1	Protein BCAP OS=Homo sapiens OX=9606 GN=ODF2L PE=2 SV=2	Low	0.093	1.106	1.25786	1	3	1	1	636	73.7	6.48	High	High	High	High	High	High	High	High	High	Phospho [S326]	162.7	168.3	60.7	115.8	156.1	21.8	217.4	35	36.4	0.051	0	5.79	1
P98160	Basement membrane-specific heparan sulfate proteoglycan core protein OS=Homo sapiens OX=9606 GN=HSPG2 PE=1 SV=4	Low	0.088	1.139	0.29606	1	2	1	1	4391	468.5	6.51	High	High	High	Not Found	Not Found	Not Found	High	High	Not Found		274.8	352.1	65				235.2	72.9		0.011	0	0	1	0	1
Q9H0I2	Enkurin domain-containing protein 1 OS=Homo sapiens OX=9606 GN=ENKD1 PE=1 SV=1	Low	0.08	1.176	10.9827	1	1	1	1	346	38.7	9.8	Not Found	Not Found	Not Found	Not Found	Not Found	Not Found	High	Not Found	Not Found								1000			0.11	0			0	1
P62995	Transformer-2 protein homolog beta OS=Homo sapiens OX=9606 GN=TRA2B PE=1 SV=1	Low	0.08	1.166	3.47222	1	2	1	1	288	33.6	11.25	High	High	High	High	High	Not Found	High	High	Not Found		110.3	77.9	287	47	253.9		169.7	54.2		0.233	0	0	1	0	1
P05452	Tetranectin OS=Homo sapiens OX=9606 GN=CLEC3B PE=1 SV=3	Low	0.079	1.185	5.94059	1	1	1	1	202	22.5	5.67	High	High	High	High	High	High	High	High	High		149.2	103.4	167.5	122.7	188.4	70.2	102.8	54.1	41.7	0.212	0	0	1
P00558	Phosphoglycerate kinase 1 OS=Homo sapiens OX=9606 GN=PGK1 PE=1 SV=3	Low	0.078	1.201	2.63789	1	2	1	1	417	44.6	8.1	High	High	High	High	Not Found	High	High	High	High		94.1	80.3	215.9	130.5		113.8	100.3	90.3	83.6	0.08	0	2.17	1	54	1
Q9UFH2	Dynein heavy chain 17, axonemal OS=Homo sapiens GN=DNAH17 PE=1 SV=2	Low	0.078	1.197	0.200669	1	1	1	1	4485	511.5	5.77	High	High	High	High	High	High	High	High	High	Phospho [S1234]	176.1	137	90.3	154.5	89.1	64.9	142.5	70	64.2	0.008	0			0	1
A9N5Z8	Putrescine aminotransferase OS=Salmonella paratyphi B (strain ATCC BAA-1250 / SPB7) GN=patA PE=3 SV=1	Low	0.077	1.223	9.58606	1	9	1	1	459	49.6	6.39	High	High	High	High	High	High	High	High	High		13.3	7.9	42.4	21.3	29.5	32.3	164.3	145.3	105.6	0.212	0			0	1
Q9H479	Fructosamine-3-kinase OS=Homo sapiens GN=FN3K PE=1 SV=1	Low	0.075	1.274	5.82524	1	1	1	1	309	35.1	7.55	High	High	High	High	Not Found	High	High	High	High		44.4	38	53.9	67.1		91.6	153.9	274.6	135.1	0.145	0	0	1
P46777	60S ribosomal protein L5 OS=Homo sapiens OX=9606 GN=RPL5 PE=1 SV=3	Low	0.075	1.266	2.0202	1	2	1	1	297	34.3	9.72	High	High	High	High	High	High	High	High	High		136.7	121.9	102.9	110.1	279.3	51	112.2	49.9	36.1	0.136	0			0	1
Q9NYC9	Dynein heavy chain 9, axonemal OS=Homo sapiens GN=DNAH9 PE=1 SV=3	Low	0.069	1.32	0.267499	1	1	1	1	4486	511.6	5.91	High	High	Not Found	High	Not Found	Not Found	High	Not Found	High		282.6	291		69.9			291.4		65.1	0.008	0			0	1
A9N730	tRNA pseudouridine synthase B OS=Salmonella paratyphi B (strain ATCC BAA-1250 / SPB7) GN=truB PE=3 SV=1	Low	0.068	1.345	1.91083	1	1	1	1	314	35	7.11	High	High	High	High	High	High	High	High	High		95.3	214.1	115.7	75	199.1	66.3	53.4	85.7	52.6	0.145	0			0	1
Q9ULI3	Protein HEG homolog 1 OS=Homo sapiens GN=HEG1 PE=1 SV=3	Low	0.065	1.358	0.506879	1	2	1	1	1381	147.4	6.18	High	High	High	High	High	High	High	High	High		141	121.9	158.1	53.8	168.6	80	113.5	86.5	62.2	0.034	0	1.87	1	0	1
Q8IZJ1	Netrin receptor UNC5B OS=Homo sapiens OX=9606 GN=UNC5B PE=1 SV=2	Low	0.057	1.376	0.846561	1	2	1	1	945	103.6	6.02	High	High	High	High	High	High	High	High	High		167	185.5	281.6	67.4	107.9	25.3	41.2	29.2	41.2	0.049	0	2.16	1	0	1
Q6UY14	ADAMTS-like protein 4 OS=Homo sapiens GN=ADAMTSL4 PE=1 SV=2	Low	0.055	1.433	1.30354	1	9	1	1	1074	116.5	8.34	High	High	High	High	High	High	High	High	High	Phospho [T1003; T1006]	104.9	117.8	86.9	85.1	54.6	63.6	125	94.6	96	0.08	0	24.04	1
Q96QE3	ATPase family AAA domain-containing protein 5 OS=Homo sapiens GN=ATAD5 PE=1 SV=4	Low	0.054	1.544	1.19306	1	2	1	1	1844	207.4	9.19	High	High	High	High	Not Found	High	High	High	High	Acetyl [K551]; Phospho [T532; Y541]	4	10.1	151.1	133		346	10.5	189.5	155.7	0.02	0	2.49	1
Q9NQR1	N-lysine methyltransferase KMT5A OS=Homo sapiens OX=9606 GN=KMT5A PE=1 SV=3	Low	0.054	1.529	7.37913	1	1	1	1	393	42.9	9.66	High	High	High	High	Not Found	Not Found	High	High	Not Found											0.096	0			0	1
P11166	Solute carrier family 2, facilitated glucose transporter member 1 OS=Homo sapiens OX=9606 GN=SLC2A1 PE=1 SV=2	Low	0.054	1.503	4.87805	1	1	1	1	492	54	8.72	High	High	High	High	High	High	High	High	High		86.4	36.6	47	68.4	62.9	173.8	52.3	126.1	152.2	0.145	0			0	1
Q8WW38	Zinc finger protein ZFPM2 OS=Homo sapiens OX=9606 GN=ZFPM2 PE=1 SV=3	Low	0.052	1.592	1.3901	1	9	1	1	1151	128.1	6.47	High	High	High	High	High	High	High	High	High	Phospho [S946]	105.1	184.3	89.5	99.7	85.1	104.5	146.7	90.9	75.5	0.067	0	0	1	0	1
Q9H4M9	EH domain-containing protein 1 OS=Homo sapiens OX=9606 GN=EHD1 PE=1 SV=2	Low	0.052	1.589	2.80899	1	4	1	1	534	60.6	6.83	High	Medium	Medium	Medium	Not Found	Not Found	Not Found	Medium	Not Found		76.7	78.3	150.7	246.4				148.3		0.141	0	4.24	1	47	1

## Sheet: Exclude 64_missing data
Accession	Description	Protein FDR Confidence	Exp. q-value	Sum PEP Score	Coverage	# Peptides	# PSMs	# Unique Peptides	# Protein Groups	# AAs	MW [kDa]	calc. pI	Found in Sample: [S1] F1: 126, Sample, NR Mixed Response P1	Found in Sample: [S2] F1: 127N, Sample, NR Mixed Response P2	Found in Sample: [S3] F1: 127C, Sample, NR Mixed Response P3	Found in Sample: [S4] F1: 128N, Sample, R Stable Disease P1	Found in Sample: [S5] F1: 128C, Sample, R Stable Disease P2	Found in Sample: [S6] F1: 129N, Sample, R Stable Disease P3	Found in Sample: [S7] F1: 129C, Sample, MR Progressive Disease P1	Found in Sample: [S8] F1: 130N, Sample, MR Progressive Disease P2	Found in Sample: [S9] F1: 130C, Sample, MR Progressive Disease P3	Modifications	Abundances (Scaled): F1: 126, Sample, NR Mixed Response P1	Abundances (Scaled): F1: 127N, Sample, NR Mixed Response P2	Abundances (Scaled): F1: 127C, Sample, NR Mixed Response P3	Abundances (Scaled): F1: 128N, Sample, R Stable Disease P1	Abundances (Scaled): F1: 128C, Sample, R Stable Disease P2	Abundances (Scaled): F1: 129N, Sample, R Stable Disease P3	Abundances (Scaled): F1: 129C, Sample, MR Progressive Disease P1	Abundances (Scaled): F1: 130N, Sample, MR Progressive Disease P2	Abundances (Scaled): F1: 130C, Sample, MR Progressive Disease P3	emPAI	# Razor Peptides	Score Sequest HT	# Peptides Sequest HT	Score Mascot	# Peptides Mascot
P07900	Heat shock protein HSP 90-alpha OS=Homo sapiens GN=HSP90AA1 PE=1 SV=5	High	0.003	5.138	3.14208	2	4	1	1	732	84.6	5.02	Medium	Medium	Medium	Not Found	Not Found	Not Found	Medium	Medium	Not Found		159.5	112.3	472				212.6	43.6		0.116	0	2.95	2	49	2
P13647	Keratin, type II cytoskeletal 5 OS=Homo sapiens GN=KRT5 PE=1 SV=3	High	0.003	4.636	3.89831	2	4	1	1	590	62.3	7.74	Medium	Medium	Medium	Medium	Not Found	Not Found	Medium	Medium	Medium		306	260.5	150.3	81.3			55.5	104.3	42.2	0.218	0			73	2
A0A087WSY4	Immunoglobulin heavy variable 4-30-2 OS=Homo sapiens OX=9606 GN=IGHV4-30-2 PE=3 SV=1	High	0	15.205	21.1864	2	19	1	1	118	13	9.67	Medium	Medium	Medium	Medium	Medium	Medium	Medium	Medium	Medium		125.8	118.6	146.4	72.1	95.2	65.6	139.9	62.5	81.8	2.162	0	94.97	2
P39687	Acidic leucine-rich nuclear phosphoprotein 32 family member A OS=Homo sapiens OX=9606 GN=ANP32A PE=1 SV=1	Medium	0.033	1.886	4.81928	1	1	1	1	249	28.6	4.09	Not Found	Not Found	High	Not Found	Not Found	Not Found	High	Not Found	Not Found				587				413			0.233	0			34	1
P29401	Transketolase OS=Homo sapiens OX=9606 GN=TKT PE=1 SV=3	Medium	0.025	2.069	4.33387	1	1	1	1	623	67.8	7.66	Not Found	High	Not Found	Not Found	Not Found	Not Found	Not Found	Not Found	Not Found			1000								0.066	0			0	1
P09651	Heterogeneous nuclear ribonucleoprotein A1 OS=Homo sapiens GN=HNRNPA1 PE=1 SV=5	Medium	0.011	2.987	4.83871	1	2	1	1	372	38.7	9.13	Not Found	Not Found	High	High	Not Found	Not Found	High	Not Found	Not Found				461.2	297.2			241.6			0.122	0	2.58	1	62	1
P55058	Phospholipid transfer protein OS=Homo sapiens OX=9606 GN=PLTP PE=1 SV=1	High	0.006	4.537	3.0426	1	4	1	1	493	54.7	7.01	Not Found	High	Not Found	Not Found	Not Found	Not Found	High	Not Found	Not Found			254.5					217.5			0.086	0	6.02	1	90	1
Q9UQ80	Proliferation-associated protein 2G4 OS=Homo sapiens OX=9606 GN=PA2G4 PE=1 SV=3	High	0.006	4.476	4.56853	1	2	1	1	394	43.8	6.55	Not Found	High	High	Not Found	Not Found	Not Found	High	Not Found	Not Found			143.3	760.9				95.8			0.096	0	3.44	1	61	1
A0A096LPE2	SAA2-SAA4 readthrough OS=Homo sapiens OX=9606 GN=SAA2-SAA4 PE=4 SV=1	High	0	38.009	34.1346	8	33	0	1	208	23.3	8.98	Not Found	Not Found	Not Found	Not Found	Not Found	Not Found	Not Found	Not Found	Not Found		22.6	21.2	50.5	379.6	14.6	182	11.4	169.2	98.1	4.179	2	92.56	8
K7ER74	APOC4-APOC2 readthrough (NMD candidate) OS=Homo sapiens OX=9606 GN=APOC4-APOC2 PE=1 SV=1	High	0	30.604	34.8315	5	18	0	1	178	20	6.64	Not Found	Not Found	Not Found	Not Found	Not Found	Not Found	Not Found	Not Found	Not Found	Acetyl [K175]										6.499	0	74.87	5
A0A075B6S2	Immunoglobulin kappa variable 2D-29 OS=Homo sapiens OX=9606 GN=IGKV2D-29 PE=3 SV=1	Medium	0.026	2.024	28.3333	1	1	1	1	120	13.1	7.12	High	High	High	Not Found	Not Found	Not Found	High	High	Not Found	Acetyl [K99]	47.4	255.3	95				60.7	81		0.468	0	3	1
O95447	Lebercilin-like protein OS=Homo sapiens OX=9606 GN=LCA5L PE=1 SV=1	Medium	0.049	1.685	2.53731	1	4	1	1	670	76.5	9.48	High	High	High	High	Not Found	High	High	High	High		111.2	86	107.8	215.5		153.4	118.3	87	120.8	0.053	0	0	1	0	1
A6NMY6	Putative annexin A2-like protein OS=Homo sapiens OX=9606 GN=ANXA2P2 PE=5 SV=2	Medium	0.049	1.658	2.94985	1	1	1	1	339	38.6	6.95	High	High	High	High	Not Found	High	High	High	High		58	25.5	84.6	97.7		85.8	52.3	49.2	54	0.105	0	2.27	1
Q9Y696	Chloride intracellular channel protein 4 OS=Homo sapiens OX=9606 GN=CLIC4 PE=1 SV=4	Medium	0.026	2.015	4.74308	1	4	1	1	253	28.8	5.59	High	High	High	High	Not Found	High	High	Medium	Medium		134.1	165.4	319	80.3		73	142.8	30.7	54.6	0.145	0	2.18	1	42	1
P05783	Keratin, type I cytoskeletal 18 OS=Homo sapiens GN=KRT18 PE=1 SV=2	Medium	0.025	2.13	3.48837	2	4	1	1	430	48	5.45	High	High	High	High	Not Found	Not Found	High	Not Found	Not Found		156.6	228.1	403.6	54.8			157			0.166	0	2.36	2	0	2
P49747	Cartilage oligomeric matrix protein OS=Homo sapiens OX=9606 GN=COMP PE=1 SV=2	Medium	0.025	2.093	1.321	1	4	1	1	757	82.8	4.6	High	High	High	High	Not Found	Not Found	High	Medium	Not Found		322.9	188.4	134.1	26.9			304.2	23.5		0.064	0	4.37	1	50	1
A0A075B6R9	Immunoglobulin kappa variable 2D-24 (non-functional) (Fragment) OS=Homo sapiens OX=9606 GN=IGKV2D-24 PE=4 SV=1	Medium	0.025	2.056	21.6667	1	10	1	1	120	13.1	8.87	High	High	High	High	Not Found	High	High	High	High	Phospho [S52; T56; Y57; S59]										0.585	0	0	1
P19440	Gamma-glutamyltranspeptidase 1 OS=Homo sapiens GN=GGT1 PE=1 SV=2	Medium	0.016	2.402	1.75747	1	2	1	1	569	61.4	7.12	High	High	High	High	Not Found	High	High	High	High		24	23.2	49.1	265.9		103.9	23.6	220.7	229.4	0.077	0	2.79	1	25	1
Q4LDE5	Sushi, von Willebrand factor type A, EGF and pentraxin domain-containing protein 1 OS=Homo sapiens OX=9606 GN=SVEP1 PE=1 SV=3	Medium	0.016	2.397	0.364044	1	2	1	1	3571	389.9	5.5	High	High	High	High	Not Found	High	High	High	High		85.7	59.3	129	121.6		107.1	81.2	194.4	127.6	0.013	0	2.54	1	37	1
P01612	Ig kappa chain V-I region Mev OS=Homo sapiens PE=1 SV=1	Medium	0.015	2.454	22.0183	1	1	1	1	109	11.9	6.57	High	High	High	High	Not Found	High	High	High	High		128.6	53.9	137.8	147.2		108.7	60	175.6	188.2	0.585	0			0	1
P21926	CD9 antigen OS=Homo sapiens GN=CD9 PE=1 SV=4	Medium	0.011	3.286	4.38596	1	1	1	1	228	25.4	7.15	High	High	High	High	Not Found	High	High	High	High		95.9	96.9	83.1	181.6		115.4	88.8	57.3	113.3	0.334	0			34	1
P31949	Protein S100-A11 OS=Homo sapiens GN=S100A11 PE=1 SV=2	Medium	0.011	2.816	15.2381	1	1	1	1	105	11.7	7.12	High	High	High	High	Not Found	High	High	High	High		34.9	102.6	287	66.2		120.3	124.4	72.7	90	0.389	0			48	1
O14672	Disintegrin and metalloproteinase domain-containing protein 10 OS=Homo sapiens OX=9606 GN=ADAM10 PE=1 SV=1	Medium	0.011	2.76	1.60428	1	2	1	1	748	84.1	7.77	High	High	High	High	Not Found	High	High	High	Not Found		112.6	58.4	217	82.9		261.7	54.7	212.8		0.051	0	2.93	1	0	1
O60218	Aldo-keto reductase family 1 member B10 OS=Homo sapiens OX=9606 GN=AKR1B10 PE=1 SV=2	High	0.007	3.85	6.32911	1	1	1	1	316	36	7.84	High	High	High	High	Not Found	Not Found	High	High	High		77.5	379.1	61.8	96.3			29.2	47	55.8	0.116	0			50	1
P08637	Low affinity immunoglobulin gamma Fc region receptor III-A OS=Homo sapiens OX=9606 GN=FCGR3A PE=1 SV=2	High	0.007	3.643	4.72441	1	1	1	1	254	29.1	8.07	High	High	High	High	Not Found	High	High	High	High		61.1	61.7	74.6	271.1		244.2	42.4	91.6	60	0.212	0			0	1
P00352	Retinal dehydrogenase 1 OS=Homo sapiens GN=ALDH1A1 PE=1 SV=2	High	0.003	7.094	2.79441	2	6	2	1	501	54.8	6.73	High	High	High	High	Not Found	High	High	High	High		32.9	266.1	146.6	93.4		78.7	31.1	101	165	0.186	0	9.96	2	42	2
P18465	HLA class I histocompatibility antigen, B-57 alpha chain OS=Homo sapiens OX=9606 GN=HLA-B PE=1 SV=1	High	0.003	7.068	18.232	4	8	2	1	362	40.2	6.3	High	High	High	High	Not Found	High	High	High	High		140.2	125.6	162.8	101.3	113.6	125.4	59.7	98.1	66.9	0.624	2	0	2	0	4
A0A0C4DH24	Immunoglobulin kappa variable 6-21 OS=Homo sapiens OX=9606 GN=IGKV6-21 PE=3 SV=1	High	0.003	6.192	15.7895	2	7	1	1	114	12.4	7.28	High	High	High	High	Not Found	High	High	High	High		120.8	120	65.7	74.2		57.3	80.2	345.9	118.7	1.154	0	16.38	2
A6NIZ1	Ras-related protein Rap-1b-like protein OS=Homo sapiens PE=2 SV=1	High	0.003	5.733	7.6087	2	3	2	1	184	20.9	5.48	High	High	High	High	Not Found	High	High	High	High		87.8	81	72.7	232		103.5	72.8	100.7	106.3	0.468	0	2.3	1	38	2
A0A075B7D4	Immunoglobulin kappa variable 1/OR2-108 (non-functional) (Fragment) OS=Homo sapiens OX=9606 GN=IGKV1OR2-108 PE=1 SV=1	High	0.003	5.576	34.188	2	12	1	1	117	12.5	6.48	High	High	High	High	Not Found	High	High	High	High	Phospho [S99; T107; Y108; Y109; Y114; T115; T116]	41.4	80.9	76.8	84.1		45.8	76.7	99.6	96.8	1.512	0	13.23	2
P51884	Lumican OS=Homo sapiens GN=LUM PE=1 SV=2	High	0.003	5.558	5.6213	1	2	1	1	338	38.4	6.61	High	High	High	High	Not Found	Not Found	High	High	Not Found		107.6	76.6	80.8	70.7			169.5	74.8		0.155	0	5.33	1	57	1
A0A2R8Y3M9	Uncharacterized protein OS=Homo sapiens OX=9606 PE=4 SV=1	High	0.003	5.37	4.91284	2	3	2	1	631	71.3	7.66	High	High	High	High	Not Found	High	High	High	High		148.5	131.5	134.5	93.5		96.6	135	160.1	75	0.125	0	5.78	2
A0A0J9YX35	Immunoglobulin heavy variable 3-64D OS=Homo sapiens OX=9606 GN=IGHV3-64D PE=3 SV=1	High	0.003	5.23	17.094	2	3	1	1	117	12.8	7.85	High	High	High	High	Not Found	High	High	High	High		149.6	122.4	71.8	165.9		87	191	113.6	46.2	1.154	0	8.07	2
H7C0L5	Inter-alpha-trypsin inhibitor heavy chain H4 (Fragment) OS=Homo sapiens OX=9606 GN=ITIH4 PE=1 SV=1	High	0	79.156	19.7497	18	56	2	1	719	80	5.45	High	High	High	High	Not Found	High	High	High	High		157.3	160.8	255.5	44.9		17	208.4	98.2	57.8	3.948	0	153.69	18
P01622	Ig kappa chain V-III region Ti OS=Homo sapiens PE=1 SV=1	High	0	30.75	63.3028	5	49	1	1	109	11.8	8.5	High	High	High	High	Not Found	High	High	High	High	Acetyl [K40]	81.9	86.1	131.7	133		377.4	68.5	88.4	33.1	6.197	0			1433	5
A0A0J9YY99	Uncharacterized protein (Fragment) OS=Homo sapiens OX=9606 PE=1 SV=1	High	0	30.258	50.4274	5	17	1	1	117	13	8.92	High	High	High	High	Not Found	High	High	High	High	Acetyl [K117]	59.4	48.7	65	316.7		271.3	90.8	55.2	63.6	9	0	52.53	5
P18428	Lipopolysaccharide-binding protein OS=Homo sapiens GN=LBP PE=1 SV=3	High	0	19.747	11.8503	2	8	2	1	481	53.4	6.7	High	High	High	High	Not Found	High	High	High	High		42.8	57	42	92.1		37.4	57.8	67.2	18.8	0.73	0	8.53	1	151	2
A0A0B4J1X8	Immunoglobulin heavy variable 3-43 OS=Homo sapiens OX=9606 GN=IGHV3-43 PE=3 SV=1	High	0	14.374	33.0508	3	9	1	1	118	13.1	5.41	High	High	High	High	Not Found	High	High	High	High		42.7	68.1	162.5	111.4		62.8	51.7	119.3	117.1	3.642	0	32.16	3
P01742	Immunoglobulin heavy variable 1-69 OS=Homo sapiens OX=9606 GN=IGHV1-69 PE=1 SV=2	High	0	13.49	30.7692	2	9	1	1	117	12.7	9.17	High	High	High	High	Not Found	High	High	High	High		35.5	22.6	76.5	55.6		89.3	66.4	81.7	90.1	1.371	0	24.4	1	63	1
A0A0B4J1V0	Immunoglobulin heavy variable 3-15 OS=Homo sapiens OX=9606 GN=IGHV3-15 PE=3 SV=1	High	0	11.438	29.4118	3	7	1	1	119	12.9	8.62	High	High	High	High	Not Found	High	High	High	High		32.2	26.6	68.9	112.8			25.2	63.8	80.2	2.728	0	17.4	3
P01019	Angiotensinogen OS=Homo sapiens OX=9606 GN=AGT PE=1 SV=1	High	0	9.27	7.83505	2	2	2	1	485	53.1	6.32	High	High	High	High	Not Found	High	High	High	High		68.6	73	123.8	155		108	71.1	94.4	110.1	0.233	0			43	2
A0A075B6P5	Immunoglobulin kappa variable 2-28 OS=Homo sapiens OX=9606 GN=IGKV2-28 PE=3 SV=1	High	0	9.242	34.1667	2	8	1	1	120	12.9	5.94	High	High	High	High	Not Found	High	High	High	High		25	32.1	60.8	49.5		102.4	24.8	348.6	58.6	2.981	0	17.62	2
P12111	Collagen alpha-3(VI) chain OS=Homo sapiens GN=COL6A3 PE=1 SV=5	High	0	7.66	1.66824	3	4	3	1	3177	343.5	6.68	High	High	High	High	Not Found	High	High	High	High		128.1	132.1	165.7	165.5		64.8	90.2	97.8	33.4	0.037	0	3.2	1	40	3
P61026	Ras-related protein Rab-10 OS=Homo sapiens GN=RAB10 PE=1 SV=1	Medium	0.011	2.781	6	1	4	1	1	200	22.5	8.38	High	High	High	High	High	Not Found	High	High	High		132.1	130.9	133.9	51.3	335.1		156.6	28.3	31.8	0.145	0	5.48	1	34	1
Q9BXJ4	Complement C1q tumor necrosis factor-related protein 3 OS=Homo sapiens OX=9606 GN=C1QTNF3 PE=1 SV=1	High	0.004	4.605	10.1626	2	3	2	1	246	27	6.52	High	High	High	High	High	Not Found	High	High	Not Found		145.7	144.5	291.3	145.6	192.4		37.8	42.7		0.52	0	3.38	1	66	2
A0M8Q6	Ig lambda-7 chain C region OS=Homo sapiens GN=IGLC7 PE=4 SV=2	High	0	95.982	55.6604	6	258	1	1	106	11.3	8.28	High	High	High	High	High	Not Found	High	High	High		160.9	185.8	136.8	52.8	126		242.4	44.1	27.4	192.07	0			3303	6
A0A024R4M0	40S ribosomal protein S9 OS=Homo sapiens OX=9606 GN=RPS9 PE=1 SV=1	High	0	8.248	12.8866	2	5	2	1	194	22.6	10.65	High	High	High	High	High	Not Found	High	High	High		128.5	114.1	460.3	24.6	168.6		78.5	11	14.4	0.638	0	0	1	99	2
P30461	HLA class I histocompatibility antigen, B-13 alpha chain OS=Homo sapiens GN=HLA-B PE=1 SV=1	High	0.003	4.714	11.326	3	4	1	1	362	40.4	6.14	High	High	High	High	High	High	High	Not Found	Not Found		7.3	32.5	33.7	282.3	526.9	81.1	36.3			0.413	0	0	2	0	2
P51991	Heterogeneous nuclear ribonucleoprotein A3 OS=Homo sapiens OX=9606 GN=HNRNPA3 PE=1 SV=2	Medium	0.048	1.714	4.49735	1	1	1	1	378	39.6	9.01	High	High	High	High	High	High	High	High	High	Acetyl [K4]	65.3	101.8	291.3	45.7	230.5	126.1	36.2	66.2	36.9	0.122	0	0	1
P25786	Proteasome subunit alpha type-1 OS=Homo sapiens OX=9606 GN=PSMA1 PE=1 SV=1	Medium	0.02	2.262	7.60456	1	1	1	1	263	29.5	6.61	High	High	High	High	High	High	High	High	High		18.9	32.6	44.3	154.5	313.5	91.9	109.6	86.2	148.5	0.129	0			0	1
A0A075B6K0	Immunoglobulin lambda variable 3-16 OS=Homo sapiens OX=9606 GN=IGLV3-16 PE=3 SV=2	Medium	0.013	2.572	9.56522	1	2	1	1	115	12.5	4.65	High	High	High	High	High	High	High	High	High		201.6	191.3	179.6	24.1	72.4	19.1	270.2	12.8	28.9	0.585	0	2.47	1
Q86YZ3	Hornerin OS=Homo sapiens OX=9606 GN=HRNR PE=1 SV=2	Medium	0.011	3.149	1.40351	1	10	1	1	2850	282.2	10.04	High	High	High	High	High	High	High	High	High		174.7	139	139.2	40.2	181.6	62.7	90.6	128.7	43.3	0.02	0	13.1	1	45	1
P01699	Ig lambda chain V-I region VOR OS=Homo sapiens PE=1 SV=1	Medium	0.011	2.981	10.8108	1	1	1	1	111	11.5	5.29	High	High	High	High	High	High	High	High	High		130.1	162.5	253.6	43.9	225	21.7	93.7	31.8	37.8	0.468	0			0	1
P80108	Phosphatidylinositol-glycan-specific phospholipase D OS=Homo sapiens OX=9606 GN=GPLD1 PE=1 SV=3	High	0.008	3.477	1.07143	1	2	1	1	840	92.3	6.37	High	High	High	High	High	High	High	High	High		98.6	116.8	196.5	66.7	234.1	77.4	115.8	41.4	52.7	0.056	0	2.36	1	41	1
A0A075B6I1	Immunoglobulin lambda variable 4-60 OS=Homo sapiens OX=9606 GN=IGLV4-60 PE=3 SV=1	High	0.006	4.147	14.1667	1	3	1	1	120	13	6.25	High	High	High	High	High	High	High	High	High		277.7	270	130.4	80	65.2	36.2	58.6	45.2	36.7	0.468	0	9.24	1
P30492	HLA class I histocompatibility antigen, B-54 alpha chain OS=Homo sapiens GN=HLA-B PE=1 SV=1	High	0.003	6.873	11.326	3	7	1	1	362	40.4	6.3	High	High	High	High	High	High	High	High	High		188.6	193.7	102.5	36.1	233.6	108.1	23.8	92.7	20.9	0.413	0	2.35	2	0	3
P67809	Nuclease-sensitive element-binding protein 1 OS=Homo sapiens OX=9606 GN=YBX1 PE=1 SV=3	High	0.003	6.423	18.2099	3	9	3	1	324	35.9	9.88	High	High	High	High	High	High	High	High	High		159.7	117.4	397.4	23.7	150.3		102.3	31.2	17.9	0.931	0	8.09	1	43	3
P02549	Spectrin alpha chain, erythrocytic 1 OS=Homo sapiens OX=9606 GN=SPTA1 PE=1 SV=5	High	0.003	5.563	1.98429	3	6	3	1	2419	279.8	5.05	High	High	High	High	High	High	High	High	High		174.5	92.1	217.9	60.5	140.6	67	70.6	88.5	88.4	0.043	0	7.97	3	55	3
A0A0G2JMB2	Immunoglobulin heavy constant alpha 2 (Fragment) OS=Homo sapiens OX=9606 GN=IGHA2 PE=1 SV=1	High	0	131.817	42.9412	11	173	1	1	340	36.5	6.1	High	High	High	High	High	High	High	High	High	Phospho [T234; T236]	46.4	40.3	120	107.3	86.7	164.7	99.1	174.3	161.3	21.539	0	860.76	11
Q03591	Complement factor H-related protein 1 OS=Homo sapiens OX=9606 GN=CFHR1 PE=1 SV=2	High	0	49.387	30	9	45	2	1	330	37.6	7.39	High	High	High	High	High	High	High	High	High		218.7	196.1	67	79.7	121	54.2	185.7	31.7	45.8	4.995	0	44.84	5	238	8
A0A075B6K5	Immunoglobulin lambda variable 3-9 OS=Homo sapiens OX=9606 GN=IGLV3-9 PE=3 SV=1	High	0	17.995	23.4783	3	7	2	1	115	12.3	7.39	High	High	High	High	High	High	High	High	High		168.2	163.4	86.4	94.4	61.7	68.3	124.7	74.3	52.3	3.642	1	20.26	3
P16401	Histone H1.5 OS=Homo sapiens OX=9606 GN=HIST1H1B PE=1 SV=3	High	0	22.531	21.2389	7	15	1	1	226	22.6	10.92	High	High	High	High	High	High	High	High	High											3.125	0			63	7
P02750	Leucine-rich alpha-2-glycoprotein OS=Homo sapiens GN=LRG1 PE=1 SV=2	High	0.006	4.203	5.76369	2	3	1	1	347	38.2	6.95	High	High	High	High	High	High	High	High	High		91.2	85.6	130	231.6		80.9	71.6	117.5	131.6	0.212	0	1.66	1	42	2
P06733	Alpha-enolase OS=Homo sapiens GN=ENO1 PE=1 SV=2	High	0	9.218	17.2811	5	6	5	1	434	47.1	7.39	High	High	High	High	High	High	High	High	High		135.8	152.1	134.5	44.8		29.2	188.1	90.8		0.487	0	3.91	2	35	4
Q04695	Keratin, type I cytoskeletal 17 OS=Homo sapiens GN=KRT17 PE=1 SV=2	Medium	0.013	2.592	5.32407	2	3	1	1	432	48.1	5.02	High	High	High	High	High	High	High	High	High	Acetyl [K115]										0.141	0	5.39	2	0	1
A0A0C4DH26	Immunoglobulin kappa variable 6D-41 (non-functional) (Fragment) OS=Homo sapiens OX=9606 GN=IGKV6D-41 PE=4 SV=1	High	0.003	6.487	27.8261	1	6	1	1	115	12.6	7.12	High	High	High	High	High	High	High	High	High		51.4	17.8	139	81.1			21.3	35.2	47.9	2.162	0	7.64	1
P04206	Ig kappa chain V-III region GOL OS=Homo sapiens PE=1 SV=1	High	0	34.332	60.5505	5	50	1	1	109	11.8	9.25	High	High	High	High	High	High	High	High	High		29.7	24.6	178.7			114.9	35.6	136.3	143.6	4.995	0			1433	5

## Sheet: Exclude 137_serum proteins
Accession	Description	Protein FDR Confidence	Exp. q-value	Sum PEP Score	Coverage	# Peptides	# PSMs	# Unique Peptides	# Protein Groups	# AAs	MW [kDa]	calc. pI	Found in Sample: [S1] F1: 126, Sample, NR Mixed Response P1	Found in Sample: [S2] F1: 127N, Sample, NR Mixed Response P2	Found in Sample: [S3] F1: 127C, Sample, NR Mixed Response P3	Found in Sample: [S4] F1: 128N, Sample, R Stable Disease P1	Found in Sample: [S5] F1: 128C, Sample, R Stable Disease P2	Found in Sample: [S6] F1: 129N, Sample, R Stable Disease P3	Found in Sample: [S7] F1: 129C, Sample, MR Progressive Disease P1	Found in Sample: [S8] F1: 130N, Sample, MR Progressive Disease P2	Found in Sample: [S9] F1: 130C, Sample, MR Progressive Disease P3	Modifications	Abundances (Scaled): F1: 126, Sample, NR Mixed Response P1	Abundances (Scaled): F1: 127N, Sample, NR Mixed Response P2	Abundances (Scaled): F1: 127C, Sample, NR Mixed Response P3	Abundances (Scaled): F1: 128N, Sample, R Stable Disease P1	Abundances (Scaled): F1: 128C, Sample, R Stable Disease P2	Abundances (Scaled): F1: 129N, Sample, R Stable Disease P3	Abundances (Scaled): F1: 129C, Sample, MR Progressive Disease P1	Abundances (Scaled): F1: 130N, Sample, MR Progressive Disease P2	Abundances (Scaled): F1: 130C, Sample, MR Progressive Disease P3	emPAI	# Razor Peptides	Score Sequest HT	# Peptides Sequest HT	Score Mascot	# Peptides Mascot
P02768	Serum albumin OS=Homo sapiens GN=ALB PE=1 SV=2	High	0	609.966	77.6683	72	1082	72	1	609	69.3	6.28	High	High	High	High	High	High	High	High	High	Acetyl [K214; K347; K438; K569]	97.1	98.3	130.4	87.3	126.7	99.4	134.5	60.9	87.7	11786.7	0	821.96	41	8151	63
P01876	Ig alpha-1 chain C region OS=Homo sapiens GN=IGHA1 PE=1 SV=2	High	0	262.903	65.4391	21	398	6	1	353	37.6	6.51	High	High	High	High	High	High	High	High	High	Phospho [T247; T249]	56.5	54.1	73.2	163.7	86.4	179.8	108.4	113.9	70.7	999	25	845.73	10	2956	21
P01877	Ig alpha-2 chain C region OS=Homo sapiens GN=IGHA2 PE=1 SV=3	High	0	147.128	57.6471	19	180	4	1	340	36.5	6.1	High	High	High	High	High	High	High	High	High		89.3	93.6	51.2	131.2	154	60.2	177.7	84.8	65.1	86.333	0			2217	19
P01859	Ig gamma-2 chain C region OS=Homo sapiens GN=IGHG2 PE=1 SV=2	High	0	136.28	57.9755	17	206	10	1	326	35.9	7.59	High	High	High	High	High	High	High	High	High		70.6	59.4	44.1	284.2	112.7	148	108.8	65.7	42.4	718.686	0	73.2	6	561	15
P01861	Ig gamma-4 chain C region OS=Homo sapiens GN=IGHG4 PE=1 SV=1	High	0	203.914	61.4679	16	245	10	1	327	35.9	7.36	High	High	High	High	High	High	High	High	High	Acetyl [K170]	85.2	69.2	70.6	196.4	223.5	111.7	89.6	40.1	37.4	999	0	97.03	5	2308	15
P01782	Ig heavy chain V-III region DOB OS=Homo sapiens PE=1 SV=1	High	0	15.381	13.3333	1	9	1	1	120	13.4	7.28	High	High	High	High	High	High	High	High	High		79.5	144.6	122.1	99.2	33.9	115.6	57.9	115.4	103.2	2.981	0			209	1
P01834	Ig kappa chain C region OS=Homo sapiens GN=IGKC PE=1 SV=1	High	0	275.861	93.3962	14	608	13	1	106	11.6	5.87	High	High	High	High	High	High	High	High	High	Acetyl [K41]; Phospho [S13; S19; T21; S23; Y32]	76.8	70.2	116.5	94.5	56.4	108.8	73.4	117.6	103.4	2.51189e+10	1			7407	14
P01593	Ig kappa chain V-I region AG OS=Homo sapiens PE=1 SV=1	High	0	30.573	41.6667	4	17	1	1	108	12	5.99	High	High	High	High	High	High	High	High	High		70.1	58.2	77.6	118.9	115.5	112.7	75.9	116.2	79.8	14.849	1			339	4
P04430	Ig kappa chain V-I region BAN OS=Homo sapiens PE=1 SV=1	High	0.003	7.111	22.2222	1	2	1	1	108	11.8	8.44	High	High	High	High	High	High	High	High	High		75.3	61.3	108.1	134.1	71.2	188.8	83.3	104.3	81.2	3.642	0			20	1
P01597	Ig kappa chain V-I region DEE OS=Homo sapiens PE=1 SV=1	High	0	58.35	35.1852	7	36	5	1	108	11.7	9.36	High	High	High	High	High	High	High	High	High		88.6	100.7	106.5	104.8	60.6	128.5	82.1	137.9	86.3	6.197	2			268	7
P01603	Ig kappa chain V-I region Ka OS=Homo sapiens PE=1 SV=1	High	0.006	4.527	11.1111	2	5	1	1	108	11.9	8.85	High	High	High	High	High	High	High	High	High	Acetyl [K107]	90.5	76.6	140.4	152.4	204.9	132	50.4	84.8	46.1	1.512	0			24	2
P01613	Ig kappa chain V-I region Ni OS=Homo sapiens PE=1 SV=1	High	0	18.486	30.3571	2	12	1	1	112	12.2	5.36	High	High	High	High	High	High	High	High	High		73.5	78.1	115.5	78.1	66.1	112.3	46	151.2	132.2	16.783	0			233	2
P01606	Ig kappa chain V-I region OU OS=Homo sapiens PE=1 SV=1	High	0	53.579	22.2222	4	64	2	1	108	11.8	9.91	High	High	High	High	High	High	High	High	High		78.1	96.9	136.5	119.1	48.6	140.2	68.1	143.6	113.2	14.849	0			394	4
P01608	Ig kappa chain V-I region Roy OS=Homo sapiens PE=1 SV=1	High	0	19.127	24.0741	2	9	1	1	108	11.8	5.36	High	High	High	High	High	High	High	High	High		57.5	55.4	143.1	100.1	140.2	181.1	78.4	117.9	98.1	2.981	0			264	2
P04431	Ig kappa chain V-I region Walker OS=Homo sapiens PE=1 SV=1	High	0	11.901	16.2791	1	4	1	1	129	14.1	8.97	High	High	High	High	High	High	High	High	High		49.7	269.9	151.7	98.6	52.7	59.5	40.3	72.6	80.2	1.154	0			0	1
P01611	Ig kappa chain V-I region Wes OS=Homo sapiens PE=1 SV=1	High	0.002	7.393	16.6667	1	4	1	1	108	11.6	7.28	High	High	High	High	High	High	High	High	High		84.3	70.7	128.1	110.7	63	216.3	50.6	112.6	132.3	1.512	0			76	1
P01616	Ig kappa chain V-II region MIL OS=Homo sapiens PE=1 SV=1	High	0	44.293	39.2857	5	48	4	1	112	12	9.29	High	High	High	High	High	High	High	High	High		151.4	163.6	118.6	113.6	60.9	89.1	77.9	128.8	55.6	5.31	0			63	5
P06310	Ig kappa chain V-II region RPMI 6410 OS=Homo sapiens PE=4 SV=1	High	0	49.66	38.3459	6	37	5	1	133	14.7	9.25	High	High	High	High	High	High	High	High	High		115	117	90.4	152	69	133.7	106.1	99.2	67.9	99	1			89	6
P01617	Ig kappa chain V-II region TEW OS=Homo sapiens PE=1 SV=1	High	0	22.129	38.9381	3	22	2	1	113	12.3	6	High	High	High	High	High	High	High	High	High		88.9	73	85.1	90.1	45.7	87.4	83.8	87	75.3	5.31	0			66	3
P01619	Ig kappa chain V-III region B6 OS=Homo sapiens PE=1 SV=1	High	0	108.545	43.5185	12	177	10	1	108	11.6	9.25	High	High	High	High	High	High	High	High	High		123.7	124.4	113.8	91.6	68.3	85.5	86.2	109.1	107.4	18.307	2			1454	12
P01621	Ig kappa chain V-III region NG9 (Fragment) OS=Homo sapiens PE=2 SV=1	High	0	20.354	38	3	27	2	1	100	10.7	6.52	High	High	High	High	High	High	High	High	High		109.3	121.3	177.3	127.3	81.8	125.4	63.1	93.2	70.4	1.683	0			279	3
P01624	Ig kappa chain V-III region POM OS=Homo sapiens PE=1 SV=1	High	0	10.909	31.1927	3	24	1	1	109	11.9	8.94	High	High	High	High	High	High	High	High	High		73.7	99	100.2	97.1	63.9	100.4	65.2	95.1	105.2	2.162	0			152	3
P01620	Ig kappa chain V-III region SIE OS=Homo sapiens PE=1 SV=1	High	0	49.431	71.5596	6	73	1	1	109	11.8	8.48	High	High	High	High	High	High	High	High	High		77	86.7	145.7	79.5	47.5	97.7	62.3	183.1	189.9	18.307	0			1689	6
P01623	Ig kappa chain V-III region WOL OS=Homo sapiens PE=1 SV=1	High	0	35.836	61.4679	7	63	1	1	109	11.7	8.91	High	High	High	High	High	High	High	High	High		110.5	115.8	146.5	110	124.1	109.2	76.2	90	82.5	9	4			1572	7
P04211	Ig lambda chain V region 4A OS=Homo sapiens PE=4 SV=1	High	0	13.609	21.3675	3	10	3	1	117	12.4	7.03	High	High	High	High	High	High	High	High	High		141.6	127.6	152.1	77.5	169	57.9	103.3	87.6	63.3	16.783	0			143	3
P01700	Ig lambda chain V-I region HA OS=Homo sapiens PE=1 SV=1	High	0	15.115	23.2143	2	14	1	1	112	11.9	8.91	High	High	High	High	High	High	High	High	High		156.5	187.3	111.3	96.1	210.2	50.5	98.4	41	39.3	2.162	0			120	2
P04208	Ig lambda chain V-I region WAH OS=Homo sapiens PE=1 SV=1	High	0	17.907	26.6055	3	20	2	1	109	11.7	6.54	High	High	High	High	High	High	High	High	High		62.9	52.7	81.2	40.5	183.2	49.6	244.3	136.1	125.2	5.813	1			108	3
P01708	Ig lambda chain V-II region BUR OS=Homo sapiens PE=1 SV=1	High	0.003	5.479	27.5229	2	2	2	1	109	11.5	7.87	High	High	High	High	High	High	High	High	High		78.9	74	91.2	192.3	63.6	150.7	98.1	100.9	89.5	1.512	0			0	2
P01705	Ig lambda chain V-II region NEI OS=Homo sapiens PE=1 SV=1	High	0.008	3.382	11.7117	1	8	1	1	111	11.6	8.63	High	High	High	High	High	High	High	High	High		112.8	115.7	169.9	58.5	222	8.5	195.2	58.8	55.6	0.585	0			0	1
P04209	Ig lambda chain V-II region NIG-84 OS=Homo sapiens PE=1 SV=1	Medium	0.043	1.796	18.75	1	1	1	1	112	11.6	7.12	High	High	High	High	High	High	High	High	High		49.9	55.8	196.4	141.4	91.8	233	35.2	76.5	84.3	0.778	0			0	1
P80748	Ig lambda chain V-III region LOI OS=Homo sapiens PE=1 SV=1	High	0	21.796	37.8378	3	12	2	1	111	11.9	5.08	High	High	High	High	High	High	High	High	High		96.6	88.6	101.1	91.4	184.3	71.2	135.5	78.5	63.3	9	0			232	3
P01714	Ig lambda chain V-III region SH OS=Homo sapiens PE=1 SV=1	High	0	17.201	25.9259	2	15	1	1	108	11.4	6.52	High	High	High	High	High	High	High	High	High		81.8	83.5	123.8	115	40.8	100.2	79.5	133.3	103.3	2.162	0			528	2
P01717	Ig lambda chain V-IV region Hil OS=Homo sapiens PE=1 SV=1	High	0	14.858	17.757	1	27	1	1	107	11.5	6.51	High	High	High	High	High	High	High	High	High		64.3	58	122.3	103.1	53.1	139.4	71	145.1	181.2	2.981	0			277	1
P0CG06	Ig lambda-3 chain C regions OS=Homo sapiens GN=IGLC3 PE=1 SV=1	High	0	175.815	82.0755	11	391	2	1	106	11.2	7.24	High	High	High	High	High	High	High	High	High	Acetyl [K65]	19	19.3	100.8	41.7	36.1	105.8	26.4	167.7	437	71967.6	0			3606	11
P01871	Ig mu chain C region OS=Homo sapiens GN=IGHM PE=1 SV=3	High	0	902.395	76.5487	58	2092	30	1	452	49.3	6.77	High	High	High	High	High	High	High	High	High	Acetyl [K45; K131; K153; K169; K241; K376]; Phospho [T160; T161; T174; T175; Y176; T205; S211; S212; T220; S373]	124.8	137.8	101.3	98.4	88.4	87.6	117.5	110.4	77.2	4.8939e+07	58			13259	58
P04220	Ig mu heavy chain disease protein OS=Homo sapiens PE=1 SV=1	High	0	341.25	79.0281	33	780	9	1	391	43	5.24	High	High	High	High	High	High	High	High	High	Acetyl [K69; K176; K179; K314]; Phospho [S149; S150; T158; S168; S171; S311]	35.4	41.4	80.4	61.4	31.4	64.4	43	118.9	64.3	4364.16	0			4207	33
Q9Y6R7	IgGFc-binding protein OS=Homo sapiens GN=FCGBP PE=1 SV=3	High	0	527.719	19.704	71	446	71	1	5405	571.6	5.34	High	High	High	High	High	High	High	High	High		92.3	86.1	92.6	146.8	161	89	92.4	80.8	73.3	2.972	0	781.23	52	3042	58
P01857	Immunoglobulin heavy constant gamma 1 OS=Homo sapiens OX=9606 GN=IGHG1 PE=1 SV=1	High	0	233.382	57.8788	21	456	10	1	330	36.1	8.19	High	High	High	High	High	High	High	High	High	Acetyl [K173; K275; K292]; Phospho [T276; T277; S283; S286]	141.8	105.5	86.2	102.5	105.4	74.2	168.8	76.6	72.9	4640.59	19	126.34	6	3782	20
P01860	Immunoglobulin heavy constant gamma 3 OS=Homo sapiens OX=9606 GN=IGHG3 PE=1 SV=2	High	0	166.004	51.7241	17	319	5	1	377	41.3	7.9	High	High	High	High	High	High	High	High	High		172	111.2	105.2	146.4	61.5	116.1	124	62.7	50.2	214.443	6	152.07	5	1654	14
P01871	Immunoglobulin heavy constant mu OS=Homo sapiens OX=9606 GN=IGHM PE=1 SV=4	High	0	594.466	71.7439	40	1505	29	1	453	49.4	6.77	High	High	High	High	High	High	High	High	High	Acetyl [K45; K131; K153; K238; K241; K376]; Phospho [S211; S212; T220; S230; S233; T237; T240; T350; T410; Y411; T412; T425]	70.1	100.6	99.8	82.1	48	92.3	68.3	140.2	87.8	25928.4	2	6358.2	40
A0A075B7D0	Immunoglobulin heavy variable 1/OR15-1 (non-functional) (Fragment) OS=Homo sapiens OX=9606 GN=IGHV1OR15-1 PE=1 SV=1	Medium	0.011	2.908	10.2564	1	3	1	1	117	13	9.13	High	High	High	High	High	High	High	High	High		106.4	68.2	58.6	96.1	66.1	114.5	178.2	170	113.6	0.334	0	8.64	1
A0A0C4DH31	Immunoglobulin heavy variable 1-18 OS=Homo sapiens OX=9606 GN=IGHV1-18 PE=3 SV=1	High	0	35.036	39.3162	4	19	3	1	117	12.8	8.84	High	High	High	High	High	High	High	High	High		67.2	62.5	92.8	153.3	56.8	126.4	95.6	169.1	112.4	9	0	71.2	4
P23083	Immunoglobulin heavy variable 1-2 OS=Homo sapiens GN=IGHV1-2 PE=1 SV=2	High	0	18.448	29.9145	4	11	3	1	117	13.1	9.13	High	High	High	High	High	High	High	High	High		112	108.4	67.8	106	154.2	57.9	150.1	104.9	81.6	2.162	1	26.71	4	56	2
A0A0C4DH29	Immunoglobulin heavy variable 1-3 OS=Homo sapiens OX=9606 GN=IGHV1-3 PE=3 SV=1	High	0	14.978	22.2222	2	10	1	1	117	13	9.55	High	High	High	High	High	High	High	High	High		69.1	74.1	136.5	119.9	69	73.6	115.4	109.8	142.1	2.162	0	31.1	2
A0A0A0MS14	Immunoglobulin heavy variable 1-45 OS=Homo sapiens OX=9606 GN=IGHV1-45 PE=3 SV=1	Medium	0.016	2.379	9.40171	1	2	1	1	117	13.5	9.1	High	High	High	High	High	High	High	High	High		204.9	160.5	72	92.7	145	21.4	198.6	14.5	32.1	0.334	0	1.82	1
P01743	Immunoglobulin heavy variable 1-46 OS=Homo sapiens OX=9606 GN=IGHV1-46 PE=1 SV=2	High	0	17.16	43.5897	3	11	2	1	117	12.9	8.92	High	High	High	High	High	High	High	High	High		131.3	166.6	70	94.7	194.8	54.2	105.5	62.3	51.9	2.728	1	29.2	2	34	2
P0DP01	Immunoglobulin heavy variable 1-8 OS=Homo sapiens OX=9606 GN=IGHV1-8 PE=3 SV=1	High	0	20.472	22.2222	2	11	1	1	117	13	9.17	High	High	High	High	High	High	High	High	High		105.8	103.6	147.9	116.7	96.3	121.8	34.9	52.6	69.5	2.728	0	37.69	2
A0A0B4J1V2	Immunoglobulin heavy variable 2-26 OS=Homo sapiens OX=9606 GN=IGHV2-26 PE=3 SV=1	High	0	7.523	18.4874	1	6	1	1	119	13.2	8.29	High	High	High	High	High	High	High	High	High		67.6	68.7	107.3	103.4	22.8	122.3	49	108.9	98.8	0.468	0	37.65	1
P01817	Immunoglobulin heavy variable 2-5 OS=Homo sapiens OX=9606 GN=IGHV2-5 PE=1 SV=2	High	0	30.314	46.2185	7	20	7	1	119	13.2	8.29	High	High	High	High	High	High	High	High	High		161	134.5	285.5	52.7	184.3	19.9	88.4	23.1	28.1	24.119	0	19.03	1	132	6
P01814	Immunoglobulin heavy variable 2-70 OS=Homo sapiens GN=IGHV2-70 PE=1 SV=2	High	0	8.947	26.0504	2	4	1	1	119	13.3	6.52	High	High	High	High	High	High	High	High	High		289.6	181.6	251.2	38.8	119.7	16.2	64	18.9	17.4	1.512	0	13.64	1	0	1
A0A0C4DH43	Immunoglobulin heavy variable 2-70D OS=Homo sapiens OX=9606 GN=IGHV2-70D PE=3 SV=1	High	0	8.939	24.3697	2	3	1	1	119	13.3	8.29	High	High	High	High	High	High	High	High	High		110.6	107.7	112.9	101	98.5	108.9	34	65.5	60.8	1.154	1	15.78	2
A0A075B7D8	Immunoglobulin heavy variable 3/OR15-7 (pseudogene) (Fragment) OS=Homo sapiens OX=9606 GN=IGHV3OR15-7 PE=1 SV=1	High	0.006	4.465	46.2185	2	6	2	1	119	13.1	8.28	High	High	High	High	High	High	High	High	High	Acetyl [K108]; Phospho [S105; T109; Y115; Y116]	109.6	103.5	85.6	109.3	85.2	83.2	149.4	90.5	97.2	1.683	0	2.51	2
A0A075B7F0	Immunoglobulin heavy variable 3/OR16-10 (non-functional) (Fragment) OS=Homo sapiens OX=9606 GN=IGHV3OR16-10 PE=1 SV=1	High	0	15.688	26.7241	3	14	1	1	116	12.6	8.66	High	High	High	High	High	High	High	High	High		93.7	85.2	230.7	48.1	120	28.3	19.1	43.7	29.6	5.813	0	41.31	3
A0A075B7B8	Immunoglobulin heavy variable 3/OR16-12 (non-functional) (Fragment) OS=Homo sapiens OX=9606 GN=IGHV3OR16-12 PE=1 SV=1	High	0	24.031	18.8034	3	15	2	1	117	12.9	6.51	High	High	High	High	High	High	High	High	High		126	140	99.9	105.6	102.3	61.4	109	79.4	117.2	9	0	40.77	3
A0A0B4J2B5	Immunoglobulin heavy variable 3/OR16-9 (non-functional) (Fragment) OS=Homo sapiens OX=9606 GN=IGHV3OR16-9 PE=1 SV=1	High	0	51.992	39.7959	3	86	1	1	98	10.7	8.46	High	High	High	High	High	High	High	High	High		76.6	85.1	113.1	125.1	52.3	141.4	61.2	115	88.3	38.811	0	420.29	3
P01762	Immunoglobulin heavy variable 3-11 OS=Homo sapiens OX=9606 GN=IGHV3-11 PE=1 SV=2	High	0	66.514	44.4444	6	92	1	1	117	12.9	8.6	High	High	High	High	High	High	High	High	High		88.7	104.6	136.6	110.8	25.5	95.7	72.2	152	101.2	680.292	0	157.6	5	130	5
P01766	Immunoglobulin heavy variable 3-13 OS=Homo sapiens OX=9606 GN=IGHV3-13 PE=1 SV=2	High	0	16.451	26.7241	3	16	2	1	116	12.5	7.08	High	High	High	High	High	High	High	High	High		91.4	94.3	156.9	121.8	336.5	71.2	66.2	25.7	23.4	5.31	0	28.76	2	130	2
A0A0B4J1V1	Immunoglobulin heavy variable 3-21 OS=Homo sapiens OX=9606 GN=IGHV3-21 PE=1 SV=1	High	0	65.051	42.735	5	48	1	1	117	12.8	8.28	High	High	High	High	High	High	High	High	High		148	112.7	120.8	134	75.6	113.8	62.3	105.1	65.8	99	0	174.59	5
P01764	Immunoglobulin heavy variable 3-23 OS=Homo sapiens OX=9606 GN=IGHV3-23 PE=1 SV=2	High	0	70.801	67.5214	10	72	5	1	117	12.6	8.28	High	High	High	High	High	High	High	High	High	Acetyl [K117]	80.9	73.2	147.5	140.5	77.4	92.4	79.9	101.1	78.6	680.292	2	74.81	4	198	9
P01772	Immunoglobulin heavy variable 3-33 OS=Homo sapiens GN=IGHV3-33 PE=1 SV=2	High	0	64.851	63.2479	10	84	3	1	117	13.1	8.94	High	High	High	High	High	High	High	High	High		108.6	103.1	212.2	73.3	240.7	51.9	85.4	54.9	44.2	516.947	11	112.78	5	140	8
A0A0C4DH35	Immunoglobulin heavy variable 3-35 (non-functional) (Fragment) OS=Homo sapiens OX=9606 GN=IGHV3-35 PE=1 SV=1	High	0.003	6.205	18.8034	2	3	2	1	117	12.8	7.88	High	High	High	High	High	High	High	High	High		118.1	162.1	109.4	103.8	107.4	50.9	111.6	92.8	70.3	0.931	0	5.83	2
A0A0C4DH36	Immunoglobulin heavy variable 3-38 (non-functional) (Fragment) OS=Homo sapiens OX=9606 GN=IGHV3-38 PE=1 SV=1	High	0	7.632	26.7241	3	11	2	1	116	12.8	9.25	High	High	High	High	High	High	High	High	High		151.9	82.9	120	90.1	107.7	89.1	76.8	109.3	87.9	3.642	0	7.52	3
P0DP04	Immunoglobulin heavy variable 3-43D OS=Homo sapiens OX=9606 GN=IGHV3-43D PE=3 SV=1	High	0	27.059	42.3729	4	16	2	1	118	13	5.41	High	High	High	High	High	High	High	High	High	Acetyl [K117]	57.1	59	111.6	95.2	42.1	118.9	56.7	104.8	90.8	5.813	0	74.89	4
P01763	Immunoglobulin heavy variable 3-48 OS=Homo sapiens GN=IGHV3-48 PE=1 SV=2	High	0	84.333	67.5214	7	94	2	1	117	12.8	5.36	High	High	High	High	High	High	High	High	High		28	40.6	43.9	50.3	26.3	50	58.1	104	71.6	9999	0	152.38	5	133	7
A0A0A0MS15	Immunoglobulin heavy variable 3-49 OS=Homo sapiens OX=9606 GN=IGHV3-49 PE=3 SV=1	High	0	15.561	31.0924	3	5	2	1	119	13	8.62	High	High	High	High	High	High	High	High	High		110.4	134	109.9	110.5	20.6	63.1	136.6	125.4	84.5	2.728	0	19.96	3
P01767	Immunoglobulin heavy variable 3-53 OS=Homo sapiens GN=IGHV3-53 PE=1 SV=2	High	0	72.137	67.2414	9	84	3	1	116	12.8	8.28	High	High	High	High	High	High	High	High	High		64.5	207	191.4	122.9	99.2	73.7	34.5	68.3	46.4	999	0	109.46	5	130	7
P01780	Immunoglobulin heavy variable 3-7 OS=Homo sapiens GN=IGHV3-7 PE=1 SV=2	High	0	81.097	67.5214	11	98	6	1	117	12.9	6.57	High	High	High	High	High	High	High	High	High		99.3	103.4	209.1	83.1	236.6	63.4	78.6	51.9	45.6	1388.49	9	158.76	5	159	10
A0A0B4J1Y9	Immunoglobulin heavy variable 3-72 OS=Homo sapiens OX=9606 GN=IGHV3-72 PE=3 SV=1	High	0	33.235	31.9328	5	24	3	1	119	13.2	7.85	High	High	High	High	High	High	High	High	High	Acetyl [K108]	137.6	133.4	161.6	92.7	123.1	68.8	76.1	69.7	65	30.623	2	66.44	5
A0A0B4J1X5	Immunoglobulin heavy variable 3-74 OS=Homo sapiens OX=9606 GN=IGHV3-74 PE=3 SV=1	High	0	45.531	48.7179	6	36	2	1	117	12.8	8.66	High	High	High	High	High	High	High	High	High		138.2	144.2	86.5	104.7	114.7	69.8	173.9	90.9	56.6	25.827	0	122	6
P01824	Immunoglobulin heavy variable 4-39 OS=Homo sapiens GN=IGHV4-39 PE=1 SV=2	High	0	39.76	26.4	5	36	4	1	125	13.9	9.26	High	High	High	High	High	High	High	High	High		128.7	116.6	139.6	122.5	88.7	123.4	80.6	69.3	65.6	18.307	2	92.96	1	120	5
A0A0C4DH38	Immunoglobulin heavy variable 5-51 OS=Homo sapiens OX=9606 GN=IGHV5-51 PE=3 SV=1	High	0	18.635	35.8974	3	11	3	1	117	12.7	8.27	High	High	High	High	High	High	High	High	High		104	115.3	90.1	80.6	139.1	61.2	148	63.8	84.1	4.179	0	37.04	3
A0A0B4J1U7	Immunoglobulin heavy variable 6-1 OS=Homo sapiens OX=9606 GN=IGHV6-1 PE=3 SV=1	High	0.003	5.733	9.91736	2	8	2	1	121	13.5	9.2	High	High	High	High	High	High	High	High	High		66.8	67.8	70.7	69	66.8	83.6	97.1	118.6	84.9	2.162	0	18.44	2
P01591	Immunoglobulin J chain OS=Homo sapiens GN=JCHAIN PE=1 SV=4	High	0	100.063	49.6855	13	468	13	1	159	18.1	5.24	High	High	High	High	High	High	High	High	High		66.7	67.2	125.5	96	85	148.9	62.5	139.9	120.7	629.957	0	664.11	11	1416	12
P01834	Immunoglobulin kappa constant OS=Homo sapiens OX=9606 GN=IGKC PE=1 SV=2	High	0	83.152	92.5234	11	149	11	1	107	11.8	6.52	High	High	High	High	High	High	High	High	High	Phospho [S24]; Acetyl [K19]	93.4	130.2	106.1	82.6	61	63.3	95	81.4	77.4	25117.9	0	467.24	11
P01599	Immunoglobulin kappa variable 1-17 OS=Homo sapiens OX=9606 GN=IGKV1-17 PE=1 SV=2	High	0	10.694	23.0769	4	11	2	1	117	12.8	8.68	High	High	High	High	High	High	High	High	High		146.1	143.8	132.1	86.5	149	91.5	97.2	92.1	47.4	4.179	2	8.91	2	0	3
A0A075B6S9	Immunoglobulin kappa variable 1-37 (non-functional) (Fragment) OS=Homo sapiens OX=9606 GN=IGKV1-37 PE=1 SV=7	High	0.008	3.427	34.188	2	26	1	1	117	12.7	9.25	High	High	High	High	High	High	High	High	High	Phospho [T96; S98; S99; T107; Y108; Y109; T113; Y114]	25.6	28.2	53.4	73.7	23.4	100.8	32.9	407.7	57	1.154	0	26.54	2
P01602	Immunoglobulin kappa variable 1-5 OS=Homo sapiens GN=IGKV1-5 PE=1 SV=2	High	0	21.242	32.4786	4	27	3	1	117	12.8	8.28	High	High	High	High	High	High	High	High	High	Acetyl [K61; K64]; Phospho [Y58]	139.8	140.7	120.4	101.5	95.9	94.1	92.5	86	64.9	5.813	0	27.47	2	181	3
A0A0C4DH72	Immunoglobulin kappa variable 1-6 OS=Homo sapiens OX=9606 GN=IGKV1-6 PE=3 SV=1	High	0	15.567	23.9316	3	18	1	1	117	12.7	8.29	High	High	High	High	High	High	High	High	High		75.3	102	80.3	138.4	59.7	121.9	84.5	136.1	106.6	2.728	0	65.94	3
A0A0C4DH67	Immunoglobulin kappa variable 1-8 OS=Homo sapiens OX=9606 GN=IGKV1-8 PE=3 SV=1	High	0	14.328	32.1739	3	11	2	1	115	12.5	9.01	High	High	High	High	High	High	High	High	High		118.3	114.6	102.1	124.7	25.3	115.3	102.5	108.1	87.8	3.642	0	34.46	3
A0A087X0Q4	Immunoglobulin kappa variable 2-40 OS=Homo sapiens OX=9606 GN=IGKV2-40 PE=1 SV=1	High	0	17.042	59.6154	4	5	3	1	104	11.4	4.49	High	High	High	High	High	High	High	High	High		73.7	192.3	116.1	92.1	64.8	92	47.9	94.6	83.9	3.642	1	21.01	4
P04433	Immunoglobulin kappa variable 3-11 OS=Homo sapiens OX=9606 GN=IGKV3-11 PE=1 SV=1	High	0	99.744	63.4783	7	121	5	1	115	12.6	4.96	High	High	High	High	High	High	High	High	High	Phospho [Y106; Y107]	121.5	122.3	125.5	89.5	89.4	89.2	96.7	97.2	63.4	2153.43	2	243.05	6	319	6
A0A075B6H7	Immunoglobulin kappa variable 3-7 (non-functional) (Fragment) OS=Homo sapiens OX=9606 GN=IGKV3-7 PE=1 SV=1	High	0.003	6.285	28.4483	3	16	2	1	116	12.8	5.25	High	High	High	High	High	High	High	High	High		85.9	82.2	103.7	132.6	109.6	138.2	87.6	113.8	88.6	2.728	1	29.5	3
A0A087WSY6	Immunoglobulin kappa variable 3D-15 OS=Homo sapiens OX=9606 GN=IGKV3D-15 PE=3 SV=6	High	0.003	5.776	19.1304	3	30	1	1	115	12.5	5.19	High	High	High	High	High	High	High	High	High		62.3	56.2	102.1	104.2	103.3	135.3	94.4	130.6	103.7	2.162	0	56.36	3
A0A0C4DH25	Immunoglobulin kappa variable 3D-20 OS=Homo sapiens OX=9606 GN=IGKV3D-20 PE=3 SV=1	High	0	13.362	27.5862	3	18	1	1	116	12.5	4.59	High	High	High	High	High	High	High	High	High		84	91.1	102.2	139.3	68.5	180.3	85.2	145.5	76.9	2.162	0	58.53	3
P06312	Immunoglobulin kappa variable 4-1 OS=Homo sapiens GN=IGKV4-1 PE=1 SV=1	High	0	47.603	35.5372	5	76	5	1	121	13.4	5.25	High	High	High	High	High	High	High	High	High		140.7	124.2	213.4	81.6	146.1	57.4	94.6	45.1	47.7	25.827	0	27.97	3	1000	5
P0DOY2	Immunoglobulin lambda constant 2 OS=Homo sapiens OX=9606 GN=IGLC2 PE=1 SV=1	High	0	274.523	96.2264	19	533	6	1	106	11.3	7.24	High	High	High	High	High	High	High	High	High	Acetyl [K65]	90.4	84.6	127.2	82.1	97.8	83.6	117.9	99.5	101.6	3.72759e+08	28	118.64	10	3926	16
A0A075B6I4	Immunoglobulin lambda variable 10-54 OS=Homo sapiens OX=9606 GN=IGLV10-54 PE=3 SV=1	High	0	14.782	13.6752	2	18	2	1	117	12.4	8.03	High	High	High	High	High	High	High	High	High		235.9	218.8	156.4	66.5	78.5	30.8	92.8	77.9	29.1	16.783	0	34.06	2
P01703	Immunoglobulin lambda variable 1-40 OS=Homo sapiens OX=9606 GN=IGLV1-40 PE=1 SV=2	Medium	0.012	2.662	13.5593	1	2	1	1	118	12.3	5.74	High	High	High	High	High	High	High	High	High		98.1	108.4	113	133.5	61.2	131.5	61.1	129.9	93.8	0.778	0	2.63	1
P01700	Immunoglobulin lambda variable 1-47 OS=Homo sapiens OX=9606 GN=IGLV1-47 PE=1 SV=2	High	0	15.482	24.7863	2	5	1	1	117	12.3	5.91	High	High	High	High	High	High	High	High	High		110.6	120.2	81.5	159.7	90.6	115.6	100	95.9	78.6	2.981	0	18.32	2
P01701	Immunoglobulin lambda variable 1-51 OS=Homo sapiens OX=9606 GN=IGLV1-51 PE=1 SV=2	High	0	14.294	42.735	3	12	3	1	117	12.2	7.03	High	High	High	High	High	High	High	High	High	Phospho [Y52; S54; Y56]	79.9	71.5	122.9	108.7	68.3	127.7	69.6	134.2	97.3	9	0			44	3
P01704	Immunoglobulin lambda variable 2-14 OS=Homo sapiens OX=9606 GN=IGLV2-14 PE=1 SV=2	High	0	13.166	17.5	2	15	2	1	120	12.6	6.49	High	High	High	High	High	High	High	High	High		138.8	149.2	89.6	137.3	58.3	102.8	92.3	102.2	73.2	99	0	35.18	2
P01705	Immunoglobulin lambda variable 2-23 OS=Homo sapiens OX=9606 GN=IGLV2-23 PE=1 SV=2	Medium	0.011	3.334	14.1593	1	5	1	1	113	11.9	5.91	High	High	High	High	High	High	High	High	High	Acetyl [K74]	149.9	145.1	104.2	110	30.6	123.1	80.5	120.4	85.6	1.154	0	13.23	1
P01714	Immunoglobulin lambda variable 3-19 OS=Homo sapiens OX=9606 GN=IGLV3-19 PE=1 SV=2	High	0	13.745	43.75	3	14	2	1	112	12	4.96	High	High	High	High	High	High	High	High	High		214.8	212.3	137.3	58.7	101.5	6.5	204.3	38.3	21.8	2.981	1	36.25	3
A0A075B6H9	Immunoglobulin lambda variable 4-69 OS=Homo sapiens OX=9606 GN=IGLV4-69 PE=1 SV=1	High	0.002	7.218	14.2857	2	9	2	1	119	12.8	6.51	High	High	High	High	High	High	High	High	High		139.8	128	171.5	86.5	178.8	124.8	54.4	59.8	54.6	1.154	0	27.58	2
A0A075B6I0	Immunoglobulin lambda variable 8-61 OS=Homo sapiens OX=9606 GN=IGLV8-61 PE=3 SV=7	High	0.008	3.508	7.37705	1	4	1	1	122	12.8	4.55	High	High	High	High	High	High	High	High	High		43.2	34	42.8	132.2	291.1	90.9	187.6	97.1	68.6	0.778	0	9.55	1
P15814	Immunoglobulin lambda-like polypeptide 1 OS=Homo sapiens OX=9606 GN=IGLL1 PE=1 SV=1	High	0.003	6.115	7.04225	1	16	1	1	213	22.9	10.07	High	High	High	High	High	High	High	High	High		83.2	95	97.8	65.2	238.1	11.8	294.8	51.2	58.4	0.874	0			0	1
B9A064	Immunoglobulin lambda-like polypeptide 5 OS=Homo sapiens OX=9606 GN=IGLL5 PE=2 SV=2	High	0	176.585	51.4019	18	295	8	1	214	23	8.84	High	High	High	High	High	High	High	High	High		123.2	149.3	136.9	95.4	91.7	75.9	94.3	84.4	64.4	3161.28	1	111.82	9	2473	15
P01833	Polymeric immunoglobulin receptor OS=Homo sapiens GN=PIGR PE=1 SV=4	High	0	50.61	18.1937	9	45	9	1	764	83.2	5.74	High	High	High	High	High	High	High	High	High		82.2	92.9	71.7	65.7	61.3	72.7	77.9	85.9	48.8	0.82	0	65.78	6	563	7
A6NJ16	Putative V-set and immunoglobulin domain-containing-like protein IGHV4OR15-8 OS=Homo sapiens GN=IGHV4OR15-8 PE=5 SV=2	Medium	0.011	2.8	6.50407	2	2	1	1	123	13.6	9.6	High	High	High	High	High	High	High	High	High		153.2	130.1	104.9	44.4	132.5	28.5	94.6	19.4	40.1	0.931	0			15	2
P02763	Alpha-1-acid glycoprotein 1 OS=Homo sapiens GN=ORM1 PE=1 SV=1	High	0	43.249	46.7662	8	21	6	1	201	23.5	5.02	High	High	High	High	High	High	High	High	High		155.7	132.7	76.7	165	75	99.2	105.7	84.5	69.4	4.179	0	25.83	5	146	8
P19652	Alpha-1-acid glycoprotein 2 OS=Homo sapiens OX=9606 GN=ORM2 PE=1 SV=2	High	0	34.652	44.2786	8	12	6	1	201	23.6	5.11	High	High	High	High	High	High	High	High	High		160.9	155.1	64.9	160.6	55.7	67.1	106.9	67.3	63.3	3.394	2	10.36	4	81	7
P04217	Alpha-1B-glycoprotein OS=Homo sapiens OX=9606 GN=A1BG PE=1 SV=4	High	0	45.066	31.9192	10	33	10	1	495	54.2	5.86	High	High	High	High	High	High	High	High	High		73.4	70.5	108.1	105.6	94.7	117.2	73.3	91.6	99.7	1.994	0	39.01	7	132	10
P01009	Alpha-1-antitrypsin OS=Homo sapiens OX=9606 GN=SERPINA1 PE=1 SV=3	High	0	270.213	64.1148	28	165	28	1	418	46.7	5.59	High	High	High	High	High	High	High	High	High		83	77.7	102.5	154.1	74	120.2	106.8	102.6	91.3	99	0	100.63	3	2071	28
P01023	Alpha-2-macroglobulin OS=Homo sapiens GN=A2M PE=1 SV=3	High	0	2467.7	82.9715	158	4073	145	1	1474	163.2	6.46	High	High	High	High	High	High	High	High	High	Acetyl [K93; K188; K608; K1019]; Phospho [S614; S616; S617; Y619; Y695]	99.7	103.5	93.4	113.4	92.2	113.4	97.9	99.7	94.8	1.9076e+06	26	5350.41	77	33157	152
P02647	Apolipoprotein A-I OS=Homo sapiens GN=APOA1 PE=1 SV=1	High	0	403.839	87.2659	51	733	51	1	267	30.8	5.76	High	High	High	High	High	High	High	High	High	Acetyl [K142]	104.6	105.4	88.3	151.8	109.4	190.4	94.8	53.3	57.3	193069	0	818.59	23	2990	51
P02652	Apolipoprotein A-II OS=Homo sapiens GN=APOA2 PE=1 SV=1	High	0	84.788	74	11	93	11	1	100	11.2	6.62	High	High	High	High	High	High	High	High	High		115.1	112.5	109.6	103.8	172.5	112	116.4	44.5	56.5	15847.9	0	105.99	4	794	11
P06727	Apolipoprotein A-IV OS=Homo sapiens GN=APOA4 PE=1 SV=3	High	0	68.924	46.7172	17	46	17	1	396	45.4	5.38	High	High	High	High	High	High	High	High	High		90.7	74.4	118.7	80.6	173.9	115.4	131.6	66.2	81	3.047	0	62.86	9	264	17
Q6Q788	Apolipoprotein A-V OS=Homo sapiens GN=APOA5 PE=1 SV=1	High	0.006	4.184	3.82514	1	4	1	1	366	41.2	6.43	High	High	High	High	High	High	High	High	High		55.6	41.6	89.1	82.3	49.8	178.4	38.9	201	116.7	0.105	0	7.65	1	0	1
P04114	Apolipoprotein B-100 OS=Homo sapiens GN=APOB PE=1 SV=2	High	0	2844.36	66.7982	392	2318	392	1	4563	515.3	7.05	High	High	High	High	High	High	High	High	High	Acetyl [K51; K539]	125	162.1	100.7	95.9	102.6	82.5	123.1	58.2	70.8	189.546	0	1566.62	95	21934	386
P02654	Apolipoprotein C-I OS=Homo sapiens OX=9606 GN=APOC1 PE=1 SV=1	High	0	91.84	48.1928	9	117	9	1	83	9.3	8.47	High	High	High	High	High	High	High	High	High		156.4	202.6	96.1	93.8	77.5	75.3	103.7	89.8	55.9	5.62341e+06	0	47.23	4	224	9
P02655	Apolipoprotein C-II OS=Homo sapiens GN=APOC2 PE=1 SV=1	High	0	171.423	59.4059	11	285	11	1	101	11.3	4.72	High	High	High	High	High	High	High	High	High	Acetyl [K98]	145	80.3	80.8	71.2	66.4	161.6	82.8	138.2	58	9999999	5	70.36	4	2991	11
P02656	Apolipoprotein C-III OS=Homo sapiens GN=APOC3 PE=1 SV=1	High	0	190.499	80.8081	10	636	10	1	99	10.8	5.41	High	High	High	High	High	High	High	High	High	Acetyl [K41; K44]; Phospho [T42; S48; S49; S53]	85.1	64.5	67.2	76	68.6	283.1	88.3	161.9	74.7	2.15443e+06	0	967.23	4	9287	10
P55056	Apolipoprotein C-IV OS=Homo sapiens GN=APOC4 PE=1 SV=1	High	0	63.483	58.2677	13	60	12	1	127	14.5	8.92	High	High	High	High	High	High	High	High	High		111.2	150	138.4	98.9	66.3	71.7	80.6	94.4	118.6	176.828	2	72.21	7	267	10
P05090	Apolipoprotein D OS=Homo sapiens GN=APOD PE=1 SV=1	High	0	40.84	47.619	6	21	6	1	189	21.3	5.15	High	High	High	High	High	High	High	High	High		119.8	118.1	55.1	154.1	34.9	183.8	86.1	113.2	56.6	6.943	0	2.46	1	42	6
P02649	Apolipoprotein E OS=Homo sapiens GN=APOE PE=1 SV=1	High	0	585.862	88.6435	65	1192	65	1	317	36.1	5.73	High	High	High	High	High	High	High	High	High	Phospho [S147]	90.7	98.2	105.1	78.8	106.3	138.7	88.7	118.1	122.9	251188	0	1858.92	50	7412	65
Q13790	Apolipoprotein F OS=Homo sapiens GN=APOF PE=1 SV=2	High	0.007	3.724	3.98773	1	8	1	1	326	35.4	5.64	High	High	High	High	High	High	High	High	High		79.6	78.8	86.4	102.2	40.3	184.4	71.4	128.6	100.3	0.155	0	12.38	1	162	1
O14791	Apolipoprotein L1 OS=Homo sapiens GN=APOL1 PE=1 SV=5	High	0	130.902	45.9799	19	134	19	1	398	43.9	5.81	High	High	High	High	High	High	High	High	High	Phospho [S311; S314]	126.6	127	102.8	118.7	105.5	76.5	123.9	74	72.6	30.623	0	206.59	10	1099	19
O95445	Apolipoprotein M OS=Homo sapiens OX=9606 GN=APOM PE=1 SV=2	High	0	27.145	28.1915	5	27	5	1	188	21.2	6.01	High	High	High	High	High	High	High	High	High		110	113.3	140.5	95.4	70	170.3	58	82	86.2	3.924	0	55.94	4	38	4
P08519	Apolipoprotein(a) OS=Homo sapiens GN=LPA PE=1 SV=1	High	0	226.775	48.3289	37	279	37	1	4548	501	5.88	High	High	High	High	High	High	High	High	High		111.4	147.8	95.8	53.2	97.7	44.5	199.8	79.7	74.1	1.154	0	514.1	33	1345	23
P02671	Fibrinogen alpha chain OS=Homo sapiens GN=FGA PE=1 SV=2	High	0	1205.08	56.2356	109	2976	109	1	866	94.9	6.01	High	High	High	High	High	High	High	High	High	Phospho [T126; Y127; T584; S585; S586; T587; S588; Y589; S594; T595; S609]; Acetyl [K97; K100; K148; K238; K599]	88.4	86.9	87.3	120.4	114.5	101.4	124.8	122	109.6	6.37306e+06	0	2482.99	55	12812	105
P02675	Fibrinogen beta chain OS=Homo sapiens OX=9606 GN=FGB PE=1 SV=2	High	0	1313.87	91.0387	77	2073	77	1	491	55.9	8.27	High	High	High	High	High	High	High	High	High	Acetyl [K52; K88; K152; K157; K163; K178; K211; K426]; Phospho [S138; Y147; Y149; S261; S262; Y266; Y269; T274; T280]	83.1	80.4	81	121.4	88.8	113	114.1	131.9	128.2	6.04296e+08	0	2751.08	39	10115	73
C9JEU5	Fibrinogen gamma chain OS=Homo sapiens OX=9606 GN=FGG PE=1 SV=1	High	0	116.312	42.6966	20	134	1	1	445	50.3	6.09	High	High	High	High	High	High	High	High	High	Acetyl [K440]	27.1	65.2	119.2	86	60.4	183.6	18.8	137.3	189.3	16.783	0	475.07	20
P02679	Fibrinogen gamma chain OS=Homo sapiens OX=9606 GN=FGG PE=1 SV=3	High	0	847.453	77.4834	54	1575	48	1	453	51.5	5.62	High	High	High	High	High	High	High	High	High	Acetyl [K64; K101; K111; K114; K199; K432]; Phospho [S99; S100; S190; Y193; Y207; S213; T442; Y444; S446; Y448]	77.1	73.3	83.4	119.8	94.6	122.9	94.1	136.9	142.5	4.52035e+06	26	511.58	20	11388	53
P00738	Haptoglobin OS=Homo sapiens GN=HP PE=1 SV=1	High	0	959.111	81.7734	58	1687	38	1	406	45.2	6.58	High	High	High	High	High	High	High	High	High	Acetyl [K71; K72; K235; K255; K270; K321; K322; K401]; Phospho [Y313; S316; T317; T350; Y352; S357; T368; Y370]	149.9	135.1	117.9	51.7	72.2	39.2	76.6	134.4	146.4	1.1053e+10	48	743.3	36	9692	55
P00739	Haptoglobin-related protein OS=Homo sapiens GN=HPR PE=2 SV=2	High	0	518.754	93.6782	40	786	20	1	348	39	7.09	High	High	High	High	High	High	High	High	High	Acetyl [K72; K73; K212]	137	133.9	123.7	103.1	82.1	59.3	85.7	117.4	89.7	496194	0	273.98	20	3874	38
P02787	Serotransferrin OS=Homo sapiens GN=TF PE=1 SV=3	High	0	587.741	60.745	57	623	57	1	698	77	7.12	High	High	High	High	High	High	High	High	High		21	19.9	27.3	24.2	25.4	30.4	23.7	31.1	22.8	697.947	0	388.18	17	4616	48
P13645	Keratin, type I cytoskeletal 10 OS=Homo sapiens OX=9606 GN=KRT10 PE=1 SV=6	High	0	26.681	14.2123	8	19	7	1	584	58.8	5.21	High	High	High	High	High	High	High	High	High		136.4	93.9	84.2	114.7	232.1	119.8	65.8	59.3	59.1	1.096	1	22.52	5	90	8
P35527	Keratin, type I cytoskeletal 9 OS=Homo sapiens GN=KRT9 PE=1 SV=3	High	0	66.913	22.9535	15	67	15	1	623	62	5.24	High	High	High	High	High	High	High	High	High		159.8	86.7	89.8	73	283.8	53.7	70	73.9	86.8	1.955	0	81.38	14	624	15
P04264	Keratin, type II cytoskeletal 1 OS=Homo sapiens GN=KRT1 PE=1 SV=6	High	0	53.862	23.4472	12	27	11	1	644	66	8.12	High	High	High	High	High	High	High	High	High		94.9	57.4	62.5	58.3	215.8	96.3	51.3	57.1	83.1	1.336	1	27.83	7	270	10
P35908	Keratin, type II cytoskeletal 2 epidermal OS=Homo sapiens GN=KRT2 PE=1 SV=2	High	0	37.481	15.6495	8	30	7	1	639	65.4	8	High	High	High	High	High	High	High	High	High		134.8	149.9	132.9	119.1	190.5	83	64.4	75.1	29.5	0.802	1	51.71	6	301	7
P05787	Keratin, type II cytoskeletal 8 OS=Homo sapiens GN=KRT8 PE=1 SV=7	High	0	12.868	8.69565	4	13	3	1	483	53.7	5.59	High	High	High	High	High	High	High	High	High		42.4	112.9	278.6	55.1	162.9	99.7	31.5	49.8	51.9	0.311	0	18.41	4	135	4
P10909	Clusterin OS=Homo sapiens GN=CLU PE=1 SV=1	High	0	172.727	46.5479	25	241	25	1	449	52.5	6.27	High	High	High	High	High	High	High	High	High		103.3	110.7	99.3	98.6	148.8	82.4	124.7	82.3	68.8	73.057	0	416.99	13	2440	24
P01011	Alpha-1-antichymotrypsin OS=Homo sapiens GN=SERPINA3 PE=1 SV=2	High	0	86.087	45.3901	17	34	17	1	423	47.6	5.52	High	High	High	High	High	High	High	High	High		103.4	99.9	87.2	136.9	100.8	75.1	118.6	96.5	76.9	6.499	0	9.79	2	455	17
P69905	Hemoglobin subunit alpha OS=Homo sapiens OX=9606 GN=HBA1 PE=1 SV=2	High	0	117.326	79.5775	12	163	12	1	142	15.2	8.68	High	High	High	High	High	High	High	High	High		92.6	51.5	112.7	33.1	71.7	72.8	34.2	54.7	425.7	1777.28	0	183.48	2	1681	12
P68871	Hemoglobin subunit beta OS=Homo sapiens OX=9606 GN=HBB PE=1 SV=2	High	0	312.347	90.4762	22	307	15	1	147	16	7.28	High	High	High	High	High	High	High	High	High	Acetyl [K145]	91.3	48.3	91.5	45.2	50.7	74.4	37.5	61.1	431	1.51991e+06	10	218.15	9	3045	22
P02042	Hemoglobin subunit delta OS=Homo sapiens OX=9606 GN=HBD PE=1 SV=2	High	0	115.488	87.7551	16	143	9	1	147	16	8.05	High	High	High	High	High	High	High	High	High	Acetyl [K145]	87.8	47.5	86	45.4	46.5	67.7	37.9	61.2	449.9	810.131	0	150.05	7	897	14
P69891	Hemoglobin subunit gamma-1 OS=Homo sapiens GN=HBG1 PE=1 SV=2	High	0	16.28	15.6463	3	55	2	1	147	16.1	7.2	High	High	High	High	High	High	High	High	High		80.5	38.2	115.1	22.3	81	60.6	13.7	28.7	522.4	1.61	0	87.21	3	280	3

## Sheet: Ratio of 137 serum contam
		Non-responder (NR)						Responder (R)						Mixed Responder (MR)
		RAW DATA			RATIO			RAW DATA			RATIO			RAW DATA			RATIO
Accession	Description	NR1	NR2	NR3	NR 1:2	NR 1:3	NR 2:3	R1	R2	R3	R 1:2	R 1:3	R 2:3	MR1	MR2	MR3	MR 1:2	MR 1:3	MR 2:3
P02768	Serum albumin OS=Homo sapiens GN=ALB PE=1 SV=2	97.1	98.3	130.4	0.987792	0.744632	0.753834	87.3	126.7	99.4	0.689029	0.87827	1.27465	134.5	60.9	87.7	2.20854	1.53364	0.694413
P01876	Ig alpha-1 chain C region OS=Homo sapiens GN=IGHA1 PE=1 SV=2	56.5	54.1	73.2	1.04436	0.771858	0.739071	163.7	86.4	179.8	1.89468	0.910456	0.480534	108.4	113.9	70.7	0.951712	1.53324	1.61103
P01877	Ig alpha-2 chain C region OS=Homo sapiens GN=IGHA2 PE=1 SV=3	89.3	93.6	51.2	0.95406	1.74414	1.82812	131.2	154	60.2	0.851948	2.1794	2.55814	177.7	84.8	65.1	2.09552	2.72965	1.30261
P01859	Ig gamma-2 chain C region OS=Homo sapiens GN=IGHG2 PE=1 SV=2	70.6	59.4	44.1	1.18855	1.60091	1.34694	284.2	112.7	148	2.52174	1.92027	0.761486	108.8	65.7	42.4	1.65601	2.56604	1.54953
P01861	Ig gamma-4 chain C region OS=Homo sapiens GN=IGHG4 PE=1 SV=1	85.2	69.2	70.6	1.23121	1.2068	0.98017	196.4	223.5	111.7	0.878747	1.75828	2.0009	89.6	40.1	37.4	2.23441	2.39572	1.07219
P01782	Ig heavy chain V-III region DOB OS=Homo sapiens PE=1 SV=1	79.5	144.6	122.1	0.549793	0.651106	1.18428	99.2	33.9	115.6	2.92625	0.858131	0.293253	57.9	115.4	103.2	0.501733	0.561047	1.11822
P01834	Ig kappa chain C region OS=Homo sapiens GN=IGKC PE=1 SV=1	76.8	70.2	116.5	1.09402	0.659227	0.602575	94.5	56.4	108.8	1.67553	0.868566	0.518382	73.4	117.6	103.4	0.62415	0.709865	1.13733
P01593	Ig kappa chain V-I region AG OS=Homo sapiens PE=1 SV=1	70.1	58.2	77.6	1.20447	0.903351	0.75	118.9	115.5	112.7	1.02944	1.05501	1.02484	75.9	116.2	79.8	0.653184	0.951128	1.45614
P04430	Ig kappa chain V-I region BAN OS=Homo sapiens PE=1 SV=1	75.3	61.3	108.1	1.22838	0.696577	0.567068	134.1	71.2	188.8	1.88343	0.710275	0.377119	83.3	104.3	81.2	0.798658	1.02586	1.28448
P01597	Ig kappa chain V-I region DEE OS=Homo sapiens PE=1 SV=1	88.6	100.7	106.5	0.879841	0.831925	0.94554	104.8	60.6	128.5	1.72937	0.815564	0.471595	82.1	137.9	86.3	0.595359	0.951333	1.59791
P01603	Ig kappa chain V-I region Ka OS=Homo sapiens PE=1 SV=1	90.5	76.6	140.4	1.18146	0.644587	0.545584	152.4	204.9	132	0.743777	1.15455	1.55227	50.4	84.8	46.1	0.59434	1.09328	1.83948
P01613	Ig kappa chain V-I region Ni OS=Homo sapiens PE=1 SV=1	73.5	78.1	115.5	0.941101	0.636364	0.67619	78.1	66.1	112.3	1.18154	0.695459	0.588602	46	151.2	132.2	0.304233	0.347958	1.14372
P01606	Ig kappa chain V-I region OU OS=Homo sapiens PE=1 SV=1	78.1	96.9	136.5	0.805986	0.572161	0.70989	119.1	48.6	140.2	2.45062	0.849501	0.346648	68.1	143.6	113.2	0.474234	0.60159	1.26855
P01608	Ig kappa chain V-I region Roy OS=Homo sapiens PE=1 SV=1	57.5	55.4	143.1	1.03791	0.401817	0.387142	100.1	140.2	181.1	0.71398	0.552733	0.774158	78.4	117.9	98.1	0.66497	0.799185	1.20183
P04431	Ig kappa chain V-I region Walker OS=Homo sapiens PE=1 SV=1	49.7	269.9	151.7	0.184142	0.32762	1.77917	98.6	52.7	59.5	1.87097	1.65714	0.885714	40.3	72.6	80.2	0.555096	0.502494	0.905237
P01611	Ig kappa chain V-I region Wes OS=Homo sapiens PE=1 SV=1	84.3	70.7	128.1	1.19236	0.65808	0.551913	110.7	63	216.3	1.75714	0.511789	0.291262	50.6	112.6	132.3	0.449378	0.382464	0.851096
P01616	Ig kappa chain V-II region MIL OS=Homo sapiens PE=1 SV=1	151.4	163.6	118.6	0.925428	1.27656	1.37943	113.6	60.9	89.1	1.86535	1.27497	0.683502	77.9	128.8	55.6	0.604814	1.40108	2.31655
P06310	Ig kappa chain V-II region RPMI 6410 OS=Homo sapiens PE=4 SV=1	115	117	90.4	0.982906	1.27212	1.29425	152	69	133.7	2.2029	1.13687	0.516081	106.1	99.2	67.9	1.06956	1.56259	1.46097
P01617	Ig kappa chain V-II region TEW OS=Homo sapiens PE=1 SV=1	88.9	73	85.1	1.21781	1.04465	0.857814	90.1	45.7	87.4	1.97155	1.03089	0.522883	83.8	87	75.3	0.963218	1.11288	1.15538
P01619	Ig kappa chain V-III region B6 OS=Homo sapiens PE=1 SV=1	123.7	124.4	113.8	0.994373	1.08699	1.09315	91.6	68.3	85.5	1.34114	1.07135	0.79883	86.2	109.1	107.4	0.790101	0.802607	1.01583
P01621	Ig kappa chain V-III region NG9 (Fragment) OS=Homo sapiens PE=2 SV=1	109.3	121.3	177.3	0.901072	0.616469	0.684151	127.3	81.8	125.4	1.55623	1.01515	0.652313	63.1	93.2	70.4	0.677039	0.896307	1.32386
P01624	Ig kappa chain V-III region POM OS=Homo sapiens PE=1 SV=1	73.7	99	100.2	0.744444	0.735529	0.988024	97.1	63.9	100.4	1.51956	0.967131	0.636454	65.2	95.1	105.2	0.685594	0.619772	0.903992
P01620	Ig kappa chain V-III region SIE OS=Homo sapiens PE=1 SV=1	77	86.7	145.7	0.88812	0.528483	0.595058	79.5	47.5	97.7	1.67368	0.813715	0.486182	62.3	183.1	189.9	0.340251	0.328067	0.964192
P01623	Ig kappa chain V-III region WOL OS=Homo sapiens PE=1 SV=1	110.5	115.8	146.5	0.954231	0.754266	0.790444	110	124.1	109.2	0.886382	1.00733	1.13645	76.2	90	82.5	0.846667	0.923636	1.09091
P04211	Ig lambda chain V region 4A OS=Homo sapiens PE=4 SV=1	141.6	127.6	152.1	1.10972	0.930966	0.838922	77.5	169	57.9	0.45858	1.33851	2.91883	103.3	87.6	63.3	1.17922	1.63191	1.38389
P01700	Ig lambda chain V-I region HA OS=Homo sapiens PE=1 SV=1	156.5	187.3	111.3	0.835558	1.40611	1.68284	96.1	210.2	50.5	0.457184	1.90297	4.16238	98.4	41	39.3	2.4	2.50382	1.04326
P04208	Ig lambda chain V-I region WAH OS=Homo sapiens PE=1 SV=1	62.9	52.7	81.2	1.19355	0.774631	0.649015	40.5	183.2	49.6	0.22107	0.816532	3.69355	244.3	136.1	125.2	1.795	1.95128	1.08706
P01708	Ig lambda chain V-II region BUR OS=Homo sapiens PE=1 SV=1	78.9	74	91.2	1.06622	0.865132	0.811404	192.3	63.6	150.7	3.02358	1.27605	0.422031	98.1	100.9	89.5	0.97225	1.09609	1.12737
P01705	Ig lambda chain V-II region NEI OS=Homo sapiens PE=1 SV=1	112.8	115.7	169.9	0.974935	0.66392	0.680989	58.5	222	8.5	0.263514	6.88235	26.1176	195.2	58.8	55.6	3.31973	3.51079	1.05755
P04209	Ig lambda chain V-II region NIG-84 OS=Homo sapiens PE=1 SV=1	49.9	55.8	196.4	0.894265	0.254073	0.284114	141.4	91.8	233	1.54031	0.606867	0.393991	35.2	76.5	84.3	0.460131	0.417556	0.907473
P80748	Ig lambda chain V-III region LOI OS=Homo sapiens PE=1 SV=1	96.6	88.6	101.1	1.09029	0.95549	0.87636	91.4	184.3	71.2	0.495931	1.28371	2.58848	135.5	78.5	63.3	1.72611	2.1406	1.24013
P01714	Ig lambda chain V-III region SH OS=Homo sapiens PE=1 SV=1	81.8	83.5	123.8	0.979641	0.660743	0.674475	115	40.8	100.2	2.81863	1.1477	0.407186	79.5	133.3	103.3	0.596399	0.769603	1.29042
P01717	Ig lambda chain V-IV region Hil OS=Homo sapiens PE=1 SV=1	64.3	58	122.3	1.10862	0.525756	0.474244	103.1	53.1	139.4	1.94162	0.739598	0.380918	71	145.1	181.2	0.489318	0.391832	0.800773
P0CG06	Ig lambda-3 chain C regions OS=Homo sapiens GN=IGLC3 PE=1 SV=1	19	19.3	100.8	0.984456	0.188492	0.191468	41.7	36.1	105.8	1.15512	0.39414	0.34121	26.4	167.7	437	0.157424	0.0604119	0.383753
P01871	Ig mu chain C region OS=Homo sapiens GN=IGHM PE=1 SV=3	124.8	137.8	101.3	0.90566	1.23198	1.36032	98.4	88.4	87.6	1.11312	1.12329	1.00913	117.5	110.4	77.2	1.06431	1.52202	1.43005
P04220	Ig mu heavy chain disease protein OS=Homo sapiens PE=1 SV=1	35.4	41.4	80.4	0.855072	0.440299	0.514925	61.4	31.4	64.4	1.95541	0.953416	0.487578	43	118.9	64.3	0.361648	0.66874	1.84914
Q9Y6R7	IgGFc-binding protein OS=Homo sapiens GN=FCGBP PE=1 SV=3	92.3	86.1	92.6	1.07201	0.99676	0.929806	146.8	161	89	0.911801	1.64944	1.80899	92.4	80.8	73.3	1.14356	1.26057	1.10232
P01857	Immunoglobulin heavy constant gamma 1 OS=Homo sapiens OX=9606 GN=IGHG1 PE=1 SV=1	141.8	105.5	86.2	1.34408	1.64501	1.2239	102.5	105.4	74.2	0.972486	1.3814	1.42049	168.8	76.6	72.9	2.20366	2.3155	1.05075
P01860	Immunoglobulin heavy constant gamma 3 OS=Homo sapiens OX=9606 GN=IGHG3 PE=1 SV=2	172	111.2	105.2	1.54676	1.63498	1.05703	146.4	61.5	116.1	2.38049	1.26098	0.529716	124	62.7	50.2	1.97767	2.47012	1.249
P01871	Immunoglobulin heavy constant mu OS=Homo sapiens OX=9606 GN=IGHM PE=1 SV=4	70.1	100.6	99.8	0.696819	0.702405	1.00802	82.1	48	92.3	1.71042	0.889491	0.520043	68.3	140.2	87.8	0.487161	0.777904	1.59681
A0A075B7D0	Immunoglobulin heavy variable 1/OR15-1 (non-functional) (Fragment) OS=Homo sapiens OX=9606 GN=IGHV1OR15-1 PE=1 SV=1	106.4	68.2	58.6	1.56012	1.8157	1.16382	96.1	66.1	114.5	1.45386	0.839301	0.577293	178.2	170	113.6	1.04824	1.56866	1.49648
A0A0C4DH31	Immunoglobulin heavy variable 1-18 OS=Homo sapiens OX=9606 GN=IGHV1-18 PE=3 SV=1	67.2	62.5	92.8	1.0752	0.724138	0.673491	153.3	56.8	126.4	2.69894	1.21282	0.449367	95.6	169.1	112.4	0.565346	0.850534	1.50445
P23083	Immunoglobulin heavy variable 1-2 OS=Homo sapiens GN=IGHV1-2 PE=1 SV=2	112	108.4	67.8	1.03321	1.65192	1.59882	106	154.2	57.9	0.687419	1.83074	2.66321	150.1	104.9	81.6	1.43089	1.83946	1.28554
A0A0C4DH29	Immunoglobulin heavy variable 1-3 OS=Homo sapiens OX=9606 GN=IGHV1-3 PE=3 SV=1	69.1	74.1	136.5	0.932524	0.506227	0.542857	119.9	69	73.6	1.73768	1.62908	0.9375	115.4	109.8	142.1	1.051	0.812104	0.772695
A0A0A0MS14	Immunoglobulin heavy variable 1-45 OS=Homo sapiens OX=9606 GN=IGHV1-45 PE=3 SV=1	204.9	160.5	72	1.27664	2.84583	2.22917	92.7	145	21.4	0.63931	4.33178	6.7757	198.6	14.5	32.1	13.6966	6.18692	0.451713
P01743	Immunoglobulin heavy variable 1-46 OS=Homo sapiens OX=9606 GN=IGHV1-46 PE=1 SV=2	131.3	166.6	70	0.788115	1.87571	2.38	94.7	194.8	54.2	0.48614	1.74723	3.5941	105.5	62.3	51.9	1.69342	2.03276	1.20039
P0DP01	Immunoglobulin heavy variable 1-8 OS=Homo sapiens OX=9606 GN=IGHV1-8 PE=3 SV=1	105.8	103.6	147.9	1.02124	0.715348	0.700473	116.7	96.3	121.8	1.21184	0.958128	0.79064	34.9	52.6	69.5	0.663498	0.502158	0.756835
A0A0B4J1V2	Immunoglobulin heavy variable 2-26 OS=Homo sapiens OX=9606 GN=IGHV2-26 PE=3 SV=1	67.6	68.7	107.3	0.983988	0.630009	0.640261	103.4	22.8	122.3	4.53509	0.845462	0.186427	49	108.9	98.8	0.449954	0.495951	1.10223
P01817	Immunoglobulin heavy variable 2-5 OS=Homo sapiens OX=9606 GN=IGHV2-5 PE=1 SV=2	161	134.5	285.5	1.19703	0.563923	0.471103	52.7	184.3	19.9	0.285947	2.64824	9.26131	88.4	23.1	28.1	3.82684	3.14591	0.822064
P01814	Immunoglobulin heavy variable 2-70 OS=Homo sapiens GN=IGHV2-70 PE=1 SV=2	289.6	181.6	251.2	1.59471	1.15287	0.72293	38.8	119.7	16.2	0.324144	2.39506	7.38889	64	18.9	17.4	3.38624	3.67816	1.08621
A0A0C4DH43	Immunoglobulin heavy variable 2-70D OS=Homo sapiens OX=9606 GN=IGHV2-70D PE=3 SV=1	110.6	107.7	112.9	1.02693	0.979628	0.953942	101	98.5	108.9	1.02538	0.927456	0.9045	34	65.5	60.8	0.519084	0.559211	1.0773
A0A075B7D8	Immunoglobulin heavy variable 3/OR15-7 (pseudogene) (Fragment) OS=Homo sapiens OX=9606 GN=IGHV3OR15-7 PE=1 SV=1	109.6	103.5	85.6	1.05894	1.28037	1.20911	109.3	85.2	83.2	1.28286	1.3137	1.02404	149.4	90.5	97.2	1.65083	1.53704	0.93107
A0A075B7F0	Immunoglobulin heavy variable 3/OR16-10 (non-functional) (Fragment) OS=Homo sapiens OX=9606 GN=IGHV3OR16-10 PE=1 SV=1	93.7	85.2	230.7	1.09977	0.406155	0.369311	48.1	120	28.3	0.400833	1.69965	4.24028	19.1	43.7	29.6	0.437071	0.64527	1.47635
A0A075B7B8	Immunoglobulin heavy variable 3/OR16-12 (non-functional) (Fragment) OS=Homo sapiens OX=9606 GN=IGHV3OR16-12 PE=1 SV=1	126	140	99.9	0.9	1.26126	1.4014	105.6	102.3	61.4	1.03226	1.71987	1.66612	109	79.4	117.2	1.3728	0.930034	0.677474
A0A0B4J2B5	Immunoglobulin heavy variable 3/OR16-9 (non-functional) (Fragment) OS=Homo sapiens OX=9606 GN=IGHV3OR16-9 PE=1 SV=1	76.6	85.1	113.1	0.900118	0.677277	0.752431	125.1	52.3	141.4	2.39197	0.884724	0.369873	61.2	115	88.3	0.532174	0.693092	1.30238
P01762	Immunoglobulin heavy variable 3-11 OS=Homo sapiens OX=9606 GN=IGHV3-11 PE=1 SV=2	88.7	104.6	136.6	0.847992	0.649341	0.765739	110.8	25.5	95.7	4.3451	1.15778	0.266458	72.2	152	101.2	0.475	0.713439	1.50198
P01766	Immunoglobulin heavy variable 3-13 OS=Homo sapiens OX=9606 GN=IGHV3-13 PE=1 SV=2	91.4	94.3	156.9	0.969247	0.582537	0.60102	121.8	336.5	71.2	0.361961	1.71067	4.72612	66.2	25.7	23.4	2.57588	2.82906	1.09829
A0A0B4J1V1	Immunoglobulin heavy variable 3-21 OS=Homo sapiens OX=9606 GN=IGHV3-21 PE=1 SV=1	148	112.7	120.8	1.31322	1.22517	0.932947	134	75.6	113.8	1.77249	1.1775	0.664323	62.3	105.1	65.8	0.592769	0.946809	1.59726
P01764	Immunoglobulin heavy variable 3-23 OS=Homo sapiens OX=9606 GN=IGHV3-23 PE=1 SV=2	80.9	73.2	147.5	1.10519	0.548475	0.496271	140.5	77.4	92.4	1.81525	1.52056	0.837662	79.9	101.1	78.6	0.790307	1.01654	1.28626
P01772	Immunoglobulin heavy variable 3-33 OS=Homo sapiens GN=IGHV3-33 PE=1 SV=2	108.6	103.1	212.2	1.05335	0.511781	0.485862	73.3	240.7	51.9	0.304528	1.41233	4.63776	85.4	54.9	44.2	1.55556	1.93213	1.24208
A0A0C4DH35	Immunoglobulin heavy variable 3-35 (non-functional) (Fragment) OS=Homo sapiens OX=9606 GN=IGHV3-35 PE=1 SV=1	118.1	162.1	109.4	0.728563	1.07952	1.48172	103.8	107.4	50.9	0.96648	2.03929	2.11002	111.6	92.8	70.3	1.20259	1.58748	1.32006
A0A0C4DH36	Immunoglobulin heavy variable 3-38 (non-functional) (Fragment) OS=Homo sapiens OX=9606 GN=IGHV3-38 PE=1 SV=1	151.9	82.9	120	1.83233	1.26583	0.690833	90.1	107.7	89.1	0.836583	1.01122	1.20875	76.8	109.3	87.9	0.702653	0.87372	1.24346
P0DP04	Immunoglobulin heavy variable 3-43D OS=Homo sapiens OX=9606 GN=IGHV3-43D PE=3 SV=1	57.1	59	111.6	0.967797	0.511649	0.528674	95.2	42.1	118.9	2.26128	0.800673	0.354079	56.7	104.8	90.8	0.541031	0.624449	1.15419
P01763	Immunoglobulin heavy variable 3-48 OS=Homo sapiens GN=IGHV3-48 PE=1 SV=2	28	40.6	43.9	0.689655	0.637813	0.924829	50.3	26.3	50	1.91255	1.006	0.526	58.1	104	71.6	0.558654	0.811453	1.45251
A0A0A0MS15	Immunoglobulin heavy variable 3-49 OS=Homo sapiens OX=9606 GN=IGHV3-49 PE=3 SV=1	110.4	134	109.9	0.823881	1.00455	1.21929	110.5	20.6	63.1	5.36408	1.75119	0.326466	136.6	125.4	84.5	1.08931	1.61657	1.48402
P01767	Immunoglobulin heavy variable 3-53 OS=Homo sapiens GN=IGHV3-53 PE=1 SV=2	64.5	207	191.4	0.311594	0.336991	1.0815	122.9	99.2	73.7	1.23891	1.66757	1.346	34.5	68.3	46.4	0.505124	0.743534	1.47198
P01780	Immunoglobulin heavy variable 3-7 OS=Homo sapiens GN=IGHV3-7 PE=1 SV=2	99.3	103.4	209.1	0.960348	0.474892	0.4945	83.1	236.6	63.4	0.351226	1.31073	3.73186	78.6	51.9	45.6	1.51445	1.72368	1.13816
A0A0B4J1Y9	Immunoglobulin heavy variable 3-72 OS=Homo sapiens OX=9606 GN=IGHV3-72 PE=3 SV=1	137.6	133.4	161.6	1.03148	0.851485	0.825495	92.7	123.1	68.8	0.753046	1.34738	1.78924	76.1	69.7	65	1.09182	1.17077	1.07231
A0A0B4J1X5	Immunoglobulin heavy variable 3-74 OS=Homo sapiens OX=9606 GN=IGHV3-74 PE=3 SV=1	138.2	144.2	86.5	0.958391	1.59769	1.66705	104.7	114.7	69.8	0.912816	1.5	1.64327	173.9	90.9	56.6	1.91309	3.07244	1.60601
P01824	Immunoglobulin heavy variable 4-39 OS=Homo sapiens GN=IGHV4-39 PE=1 SV=2	128.7	116.6	139.6	1.10377	0.92192	0.835244	122.5	88.7	123.4	1.38106	0.992707	0.718801	80.6	69.3	65.6	1.16306	1.22866	1.0564
A0A0C4DH38	Immunoglobulin heavy variable 5-51 OS=Homo sapiens OX=9606 GN=IGHV5-51 PE=3 SV=1	104	115.3	90.1	0.901995	1.15427	1.27969	80.6	139.1	61.2	0.579439	1.31699	2.27288	148	63.8	84.1	2.31975	1.75981	0.758621
A0A0B4J1U7	Immunoglobulin heavy variable 6-1 OS=Homo sapiens OX=9606 GN=IGHV6-1 PE=3 SV=1	66.8	67.8	70.7	0.985251	0.944837	0.958982	69	66.8	83.6	1.03293	0.825359	0.799043	97.1	118.6	84.9	0.818718	1.1437	1.39694
P01591	Immunoglobulin J chain OS=Homo sapiens GN=JCHAIN PE=1 SV=4	66.7	67.2	125.5	0.99256	0.531474	0.535458	96	85	148.9	1.12941	0.644728	0.570853	62.5	139.9	120.7	0.446748	0.517813	1.15907
P01834	Immunoglobulin kappa constant OS=Homo sapiens OX=9606 GN=IGKC PE=1 SV=2	93.4	130.2	106.1	0.717358	0.880302	1.22714	82.6	61	63.3	1.3541	1.3049	0.963665	95	81.4	77.4	1.16708	1.22739	1.05168
P01599	Immunoglobulin kappa variable 1-17 OS=Homo sapiens OX=9606 GN=IGKV1-17 PE=1 SV=2	146.1	143.8	132.1	1.01599	1.10598	1.08857	86.5	149	91.5	0.580537	0.945355	1.62842	97.2	92.1	47.4	1.05537	2.05063	1.94304
A0A075B6S9	Immunoglobulin kappa variable 1-37 (non-functional) (Fragment) OS=Homo sapiens OX=9606 GN=IGKV1-37 PE=1 SV=7	25.6	28.2	53.4	0.907801	0.479401	0.52809	73.7	23.4	100.8	3.14957	0.731151	0.232143	32.9	407.7	57	0.0806966	0.577193	7.15263
P01602	Immunoglobulin kappa variable 1-5 OS=Homo sapiens GN=IGKV1-5 PE=1 SV=2	139.8	140.7	120.4	0.993603	1.16113	1.1686	101.5	95.9	94.1	1.05839	1.07864	1.01913	92.5	86	64.9	1.07558	1.42527	1.32512
A0A0C4DH72	Immunoglobulin kappa variable 1-6 OS=Homo sapiens OX=9606 GN=IGKV1-6 PE=3 SV=1	75.3	102	80.3	0.738235	0.937733	1.27024	138.4	59.7	121.9	2.31826	1.13536	0.489746	84.5	136.1	106.6	0.620867	0.792683	1.27674
A0A0C4DH67	Immunoglobulin kappa variable 1-8 OS=Homo sapiens OX=9606 GN=IGKV1-8 PE=3 SV=1	118.3	114.6	102.1	1.03229	1.15867	1.12243	124.7	25.3	115.3	4.92885	1.08153	0.219428	102.5	108.1	87.8	0.948196	1.16743	1.23121
A0A087X0Q4	Immunoglobulin kappa variable 2-40 OS=Homo sapiens OX=9606 GN=IGKV2-40 PE=1 SV=1	73.7	192.3	116.1	0.383255	0.634798	1.65633	92.1	64.8	92	1.4213	1.00109	0.704348	47.9	94.6	83.9	0.506342	0.570918	1.12753
P04433	Immunoglobulin kappa variable 3-11 OS=Homo sapiens OX=9606 GN=IGKV3-11 PE=1 SV=1	121.5	122.3	125.5	0.993459	0.968127	0.974502	89.5	89.4	89.2	1.00112	1.00336	1.00224	96.7	97.2	63.4	0.994856	1.52524	1.53312
A0A075B6H7	Immunoglobulin kappa variable 3-7 (non-functional) (Fragment) OS=Homo sapiens OX=9606 GN=IGKV3-7 PE=1 SV=1	85.9	82.2	103.7	1.04501	0.828351	0.792671	132.6	109.6	138.2	1.20985	0.959479	0.793054	87.6	113.8	88.6	0.769772	0.988713	1.28442
A0A087WSY6	Immunoglobulin kappa variable 3D-15 OS=Homo sapiens OX=9606 GN=IGKV3D-15 PE=3 SV=6	62.3	56.2	102.1	1.10854	0.610186	0.550441	104.2	103.3	135.3	1.00871	0.77014	0.763489	94.4	130.6	103.7	0.722818	0.910318	1.2594
A0A0C4DH25	Immunoglobulin kappa variable 3D-20 OS=Homo sapiens OX=9606 GN=IGKV3D-20 PE=3 SV=1	84	91.1	102.2	0.922064	0.821918	0.891389	139.3	68.5	180.3	2.03358	0.772601	0.379922	85.2	145.5	76.9	0.585567	1.10793	1.89207
P06312	Immunoglobulin kappa variable 4-1 OS=Homo sapiens GN=IGKV4-1 PE=1 SV=1	140.7	124.2	213.4	1.13285	0.659325	0.582006	81.6	146.1	57.4	0.558522	1.4216	2.5453	94.6	45.1	47.7	2.09756	1.98323	0.945493
P0DOY2	Immunoglobulin lambda constant 2 OS=Homo sapiens OX=9606 GN=IGLC2 PE=1 SV=1	90.4	84.6	127.2	1.06856	0.710692	0.665094	82.1	97.8	83.6	0.839468	0.982057	1.16986	117.9	99.5	101.6	1.18492	1.16043	0.979331
A0A075B6I4	Immunoglobulin lambda variable 10-54 OS=Homo sapiens OX=9606 GN=IGLV10-54 PE=3 SV=1	235.9	218.8	156.4	1.07815	1.50831	1.39898	66.5	78.5	30.8	0.847134	2.15909	2.5487	92.8	77.9	29.1	1.19127	3.189	2.67698
P01703	Immunoglobulin lambda variable 1-40 OS=Homo sapiens OX=9606 GN=IGLV1-40 PE=1 SV=2	98.1	108.4	113	0.904982	0.868142	0.959292	133.5	61.2	131.5	2.18137	1.01521	0.465399	61.1	129.9	93.8	0.470362	0.651386	1.38486
P01700	Immunoglobulin lambda variable 1-47 OS=Homo sapiens OX=9606 GN=IGLV1-47 PE=1 SV=2	110.6	120.2	81.5	0.920133	1.35706	1.47485	159.7	90.6	115.6	1.76269	1.38149	0.783737	100	95.9	78.6	1.04275	1.27226	1.2201
P01701	Immunoglobulin lambda variable 1-51 OS=Homo sapiens OX=9606 GN=IGLV1-51 PE=1 SV=2	79.9	71.5	122.9	1.11748	0.650122	0.581774	108.7	68.3	127.7	1.59151	0.851214	0.534847	69.6	134.2	97.3	0.518629	0.715313	1.37924
P01704	Immunoglobulin lambda variable 2-14 OS=Homo sapiens OX=9606 GN=IGLV2-14 PE=1 SV=2	138.8	149.2	89.6	0.930295	1.54911	1.66518	137.3	58.3	102.8	2.35506	1.3356	0.567121	92.3	102.2	73.2	0.903131	1.26093	1.39617
P01705	Immunoglobulin lambda variable 2-23 OS=Homo sapiens OX=9606 GN=IGLV2-23 PE=1 SV=2	149.9	145.1	104.2	1.03308	1.43858	1.39251	110	30.6	123.1	3.59477	0.893582	0.248578	80.5	120.4	85.6	0.668605	0.940421	1.40654
P01714	Immunoglobulin lambda variable 3-19 OS=Homo sapiens OX=9606 GN=IGLV3-19 PE=1 SV=2	214.8	212.3	137.3	1.01178	1.56446	1.54625	58.7	101.5	6.5	0.578325	9.03077	15.6154	204.3	38.3	21.8	5.3342	9.37156	1.75688
A0A075B6H9	Immunoglobulin lambda variable 4-69 OS=Homo sapiens OX=9606 GN=IGLV4-69 PE=1 SV=1	139.8	128	171.5	1.09219	0.81516	0.746356	86.5	178.8	124.8	0.483781	0.693109	1.43269	54.4	59.8	54.6	0.909699	0.996337	1.09524
A0A075B6I0	Immunoglobulin lambda variable 8-61 OS=Homo sapiens OX=9606 GN=IGLV8-61 PE=3 SV=7	43.2	34	42.8	1.27059	1.00935	0.794393	132.2	291.1	90.9	0.454139	1.45435	3.20242	187.6	97.1	68.6	1.93203	2.73469	1.41545
P15814	Immunoglobulin lambda-like polypeptide 1 OS=Homo sapiens OX=9606 GN=IGLL1 PE=1 SV=1	83.2	95	97.8	0.875789	0.850716	0.97137	65.2	238.1	11.8	0.273835	5.52542	20.178	294.8	51.2	58.4	5.75781	5.04795	0.876712
B9A064	Immunoglobulin lambda-like polypeptide 5 OS=Homo sapiens OX=9606 GN=IGLL5 PE=2 SV=2	123.2	149.3	136.9	0.825184	0.899927	1.09058	95.4	91.7	75.9	1.04035	1.25692	1.20817	94.3	84.4	64.4	1.1173	1.46429	1.31056
P01833	Polymeric immunoglobulin receptor OS=Homo sapiens GN=PIGR PE=1 SV=4	82.2	92.9	71.7	0.884822	1.14644	1.29568	65.7	61.3	72.7	1.07178	0.903714	0.843191	77.9	85.9	48.8	0.906868	1.59631	1.76025
A6NJ16	Putative V-set and immunoglobulin domain-containing-like protein IGHV4OR15-8 OS=Homo sapiens GN=IGHV4OR15-8 PE=5 SV=2	153.2	130.1	104.9	1.17756	1.46044	1.24023	44.4	132.5	28.5	0.335094	1.55789	4.64912	94.6	19.4	40.1	4.87629	2.3591	0.483791
P02763	Alpha-1-acid glycoprotein 1 OS=Homo sapiens GN=ORM1 PE=1 SV=1	155.7	132.7	76.7	1.17332	2.02999	1.73012	165	75	99.2	2.2	1.66331	0.756048	105.7	84.5	69.4	1.25089	1.52305	1.21758
P19652	Alpha-1-acid glycoprotein 2 OS=Homo sapiens OX=9606 GN=ORM2 PE=1 SV=2	160.9	155.1	64.9	1.0374	2.4792	2.38983	160.6	55.7	67.1	2.8833	2.39344	0.830104	106.9	67.3	63.3	1.58841	1.68878	1.06319
P04217	Alpha-1B-glycoprotein OS=Homo sapiens OX=9606 GN=A1BG PE=1 SV=4	73.4	70.5	108.1	1.04113	0.679001	0.652174	105.6	94.7	117.2	1.1151	0.901024	0.80802	73.3	91.6	99.7	0.800218	0.735206	0.918756
P01009	Alpha-1-antitrypsin OS=Homo sapiens OX=9606 GN=SERPINA1 PE=1 SV=3	83	77.7	102.5	1.06821	0.809756	0.758049	154.1	74	120.2	2.08243	1.28203	0.615641	106.8	102.6	91.3	1.04094	1.16977	1.12377
P01023	Alpha-2-macroglobulin OS=Homo sapiens GN=A2M PE=1 SV=3	99.7	103.5	93.4	0.963285	1.06745	1.10814	113.4	92.2	113.4	1.22993	1	0.813051	97.9	99.7	94.8	0.981946	1.0327	1.05169
P02647	Apolipoprotein A-I OS=Homo sapiens GN=APOA1 PE=1 SV=1	104.6	105.4	88.3	0.99241	1.1846	1.19366	151.8	109.4	190.4	1.38757	0.797269	0.57458	94.8	53.3	57.3	1.77861	1.65445	0.930192
P02652	Apolipoprotein A-II OS=Homo sapiens GN=APOA2 PE=1 SV=1	115.1	112.5	109.6	1.02311	1.05018	1.02646	103.8	172.5	112	0.601739	0.926786	1.54018	116.4	44.5	56.5	2.61573	2.06018	0.787611
P06727	Apolipoprotein A-IV OS=Homo sapiens GN=APOA4 PE=1 SV=3	90.7	74.4	118.7	1.21909	0.764111	0.62679	80.6	173.9	115.4	0.463485	0.69844	1.50693	131.6	66.2	81	1.98792	1.62469	0.817284
Q6Q788	Apolipoprotein A-V OS=Homo sapiens GN=APOA5 PE=1 SV=1	55.6	41.6	89.1	1.33654	0.624018	0.466891	82.3	49.8	178.4	1.65261	0.461323	0.279148	38.9	201	116.7	0.193532	0.333333	1.72237
P04114	Apolipoprotein B-100 OS=Homo sapiens GN=APOB PE=1 SV=2	125	162.1	100.7	0.771129	1.24131	1.60973	95.9	102.6	82.5	0.934698	1.16242	1.24364	123.1	58.2	70.8	2.11512	1.7387	0.822034
P02654	Apolipoprotein C-I OS=Homo sapiens OX=9606 GN=APOC1 PE=1 SV=1	156.4	202.6	96.1	0.771964	1.62747	2.10822	93.8	77.5	75.3	1.21032	1.24568	1.02922	103.7	89.8	55.9	1.15479	1.8551	1.60644
P02655	Apolipoprotein C-II OS=Homo sapiens GN=APOC2 PE=1 SV=1	145	80.3	80.8	1.80573	1.79455	0.993812	71.2	66.4	161.6	1.07229	0.440594	0.410891	82.8	138.2	58	0.599132	1.42759	2.38276
P02656	Apolipoprotein C-III OS=Homo sapiens GN=APOC3 PE=1 SV=1	85.1	64.5	67.2	1.31938	1.26637	0.959821	76	68.6	283.1	1.10787	0.268456	0.242317	88.3	161.9	74.7	0.545398	1.18206	2.16734
P55056	Apolipoprotein C-IV OS=Homo sapiens GN=APOC4 PE=1 SV=1	111.2	150	138.4	0.741333	0.803468	1.08382	98.9	66.3	71.7	1.4917	1.37936	0.924686	80.6	94.4	118.6	0.853814	0.679595	0.795953
P05090	Apolipoprotein D OS=Homo sapiens GN=APOD PE=1 SV=1	119.8	118.1	55.1	1.01439	2.17423	2.14338	154.1	34.9	183.8	4.41547	0.838411	0.18988	86.1	113.2	56.6	0.760601	1.5212	2
P02649	Apolipoprotein E OS=Homo sapiens GN=APOE PE=1 SV=1	90.7	98.2	105.1	0.923625	0.862988	0.934348	78.8	106.3	138.7	0.741298	0.568133	0.766402	88.7	118.1	122.9	0.751058	0.721725	0.960944
Q13790	Apolipoprotein F OS=Homo sapiens GN=APOF PE=1 SV=2	79.6	78.8	86.4	1.01015	0.921296	0.912037	102.2	40.3	184.4	2.53598	0.55423	0.218547	71.4	128.6	100.3	0.55521	0.711864	1.28215
O14791	Apolipoprotein L1 OS=Homo sapiens GN=APOL1 PE=1 SV=5	126.6	127	102.8	0.99685	1.23152	1.23541	118.7	105.5	76.5	1.12512	1.55163	1.37908	123.9	74	72.6	1.67432	1.70661	1.01928
O95445	Apolipoprotein M OS=Homo sapiens OX=9606 GN=APOM PE=1 SV=2	110	113.3	140.5	0.970874	0.782918	0.806406	95.4	70	170.3	1.36286	0.560188	0.411039	58	82	86.2	0.707317	0.672854	0.951276
P08519	Apolipoprotein(a) OS=Homo sapiens GN=LPA PE=1 SV=1	111.4	147.8	95.8	0.753721	1.16284	1.5428	53.2	97.7	44.5	0.544524	1.19551	2.19551	199.8	79.7	74.1	2.5069	2.69636	1.07557
P02671	Fibrinogen alpha chain OS=Homo sapiens GN=FGA PE=1 SV=2	88.4	86.9	87.3	1.01726	1.0126	0.995418	120.4	114.5	101.4	1.05153	1.18738	1.12919	124.8	122	109.6	1.02295	1.13869	1.11314
P02675	Fibrinogen beta chain OS=Homo sapiens OX=9606 GN=FGB PE=1 SV=2	83.1	80.4	81	1.03358	1.02593	0.992593	121.4	88.8	113	1.36712	1.07434	0.785841	114.1	131.9	128.2	0.865049	0.890016	1.02886
C9JEU5	Fibrinogen gamma chain OS=Homo sapiens OX=9606 GN=FGG PE=1 SV=1	27.1	65.2	119.2	0.415644	0.227349	0.54698	86	60.4	183.6	1.42384	0.46841	0.328976	18.8	137.3	189.3	0.136926	0.0993133	0.725304
P02679	Fibrinogen gamma chain OS=Homo sapiens OX=9606 GN=FGG PE=1 SV=3	77.1	73.3	83.4	1.05184	0.92446	0.878897	119.8	94.6	122.9	1.26638	0.974776	0.769731	94.1	136.9	142.5	0.687363	0.660351	0.960702
P00738	Haptoglobin OS=Homo sapiens GN=HP PE=1 SV=1	149.9	135.1	117.9	1.10955	1.27142	1.14589	51.7	72.2	39.2	0.716066	1.31888	1.84184	76.6	134.4	146.4	0.56994	0.523224	0.918033
P00739	Haptoglobin-related protein OS=Homo sapiens GN=HPR PE=2 SV=2	137	133.9	123.7	1.02315	1.10752	1.08246	103.1	82.1	59.3	1.25579	1.73862	1.38449	85.7	117.4	89.7	0.729983	0.955407	1.30881
P02787	Serotransferrin OS=Homo sapiens GN=TF PE=1 SV=3	21	19.9	27.3	1.05528	0.769231	0.728938	24.2	25.4	30.4	0.952756	0.796053	0.835526	23.7	31.1	22.8	0.762058	1.03947	1.36404
P13645	Keratin, type I cytoskeletal 10 OS=Homo sapiens OX=9606 GN=KRT10 PE=1 SV=6	136.4	93.9	84.2	1.45261	1.61995	1.1152	114.7	232.1	119.8	0.494184	0.957429	1.9374	65.8	59.3	59.1	1.10961	1.11337	1.00338
P35527	Keratin, type I cytoskeletal 9 OS=Homo sapiens GN=KRT9 PE=1 SV=3	159.8	86.7	89.8	1.84314	1.77951	0.965479	73	283.8	53.7	0.257223	1.3594	5.28492	70	73.9	86.8	0.947226	0.806452	0.851382
P04264	Keratin, type II cytoskeletal 1 OS=Homo sapiens GN=KRT1 PE=1 SV=6	94.9	57.4	62.5	1.65331	1.5184	0.9184	58.3	215.8	96.3	0.270158	0.6054	2.24091	51.3	57.1	83.1	0.898424	0.617329	0.687124
P35908	Keratin, type II cytoskeletal 2 epidermal OS=Homo sapiens GN=KRT2 PE=1 SV=2	134.8	149.9	132.9	0.899266	1.0143	1.12792	119.1	190.5	83	0.625197	1.43494	2.29518	64.4	75.1	29.5	0.857523	2.18305	2.54576
P05787	Keratin, type II cytoskeletal 8 OS=Homo sapiens GN=KRT8 PE=1 SV=7	42.4	112.9	278.6	0.375554	0.15219	0.40524	55.1	162.9	99.7	0.338244	0.552658	1.6339	31.5	49.8	51.9	0.63253	0.606936	0.959538
P10909	Clusterin OS=Homo sapiens GN=CLU PE=1 SV=1	103.3	110.7	99.3	0.933153	1.04028	1.1148	98.6	148.8	82.4	0.662634	1.1966	1.80583	124.7	82.3	68.8	1.51519	1.8125	1.19622
P01011	Alpha-1-antichymotrypsin OS=Homo sapiens GN=SERPINA3 PE=1 SV=2	103.4	99.9	87.2	1.03504	1.18578	1.14564	136.9	100.8	75.1	1.35813	1.8229	1.34221	118.6	96.5	76.9	1.22902	1.54226	1.25488
P69905	Hemoglobin subunit alpha OS=Homo sapiens OX=9606 GN=HBA1 PE=1 SV=2	92.6	51.5	112.7	1.79806	0.82165	0.456965	33.1	71.7	72.8	0.461646	0.45467	0.98489	34.2	54.7	425.7	0.625229	0.0803383	0.128494
P68871	Hemoglobin subunit beta OS=Homo sapiens OX=9606 GN=HBB PE=1 SV=2	91.3	48.3	91.5	1.89027	0.997814	0.527869	45.2	50.7	74.4	0.891519	0.607527	0.681452	37.5	61.1	431	0.613748	0.087007	0.141763
P02042	Hemoglobin subunit delta OS=Homo sapiens OX=9606 GN=HBD PE=1 SV=2	87.8	47.5	86	1.84842	1.02093	0.552326	45.4	46.5	67.7	0.976344	0.670606	0.686854	37.9	61.2	449.9	0.619281	0.0842409	0.13603
P69891	Hemoglobin subunit gamma-1 OS=Homo sapiens GN=HBG1 PE=1 SV=2	80.5	38.2	115.1	2.10733	0.699392	0.331885	22.3	81	60.6	0.275309	0.367987	1.33663	13.7	28.7	522.4	0.477352	0.0262251	0.0549387

## Sheet: Exclude 4 non-human proteins
Accession	Description	Protein FDR Confidence	Exp. q-value	Sum PEP Score	Coverage	# Peptides	# PSMs	# Unique Peptides	# Protein Groups	# AAs	MW [kDa]	calc. pI	Found in Sample: [S1] F1: 126, Sample, NR Mixed Response P1	Found in Sample: [S2] F1: 127N, Sample, NR Mixed Response P2	Found in Sample: [S3] F1: 127C, Sample, NR Mixed Response P3	Found in Sample: [S4] F1: 128N, Sample, R Stable Disease P1	Found in Sample: [S5] F1: 128C, Sample, R Stable Disease P2	Found in Sample: [S6] F1: 129N, Sample, R Stable Disease P3	Found in Sample: [S7] F1: 129C, Sample, MR Progressive Disease P1	Found in Sample: [S8] F1: 130N, Sample, MR Progressive Disease P2	Found in Sample: [S9] F1: 130C, Sample, MR Progressive Disease P3	Modifications	Abundances (Scaled): F1: 126, Sample, NR Mixed Response P1	Abundances (Scaled): F1: 127N, Sample, NR Mixed Response P2	Abundances (Scaled): F1: 127C, Sample, NR Mixed Response P3	Abundances (Scaled): F1: 128N, Sample, R Stable Disease P1	Abundances (Scaled): F1: 128C, Sample, R Stable Disease P2	Abundances (Scaled): F1: 129N, Sample, R Stable Disease P3	Abundances (Scaled): F1: 129C, Sample, MR Progressive Disease P1	Abundances (Scaled): F1: 130N, Sample, MR Progressive Disease P2	Abundances (Scaled): F1: 130C, Sample, MR Progressive Disease P3	emPAI	# Razor Peptides	Score Sequest HT	# Peptides Sequest HT	Score Mascot	# Peptides Mascot
Q9E784	RNA-directed RNA polymerase L OS=Bovine ephemeral fever virus (strain BB7721) GN=L PE=3 SV=1	Medium	0.049	1.669	0.279851	1	2	1	1	2144	249.6	8.12	High	High	High	High	High	High	High	High	High		7.5	75.4	18.4	18.9	23.1	9	8.7	11	7.6	0.018	0			0	1
P10990	Actin-15A OS=Strongylocentrotus franciscanus PE=3 SV=1	High	0	73.56	36.7021	14	35	9	1	376	41.8	5.48	High	High	High	High	High	High	High	High	High		61.2	71.1	239.5	73.8	154.4	81.4	76.4	124.4	69.7	5.7	5			423	14
K0BE10	Transaldolase OS=Escherichia coli O104:H4 (strain 2009EL-2071) GN=tal PE=1 SV=1	High	0	13.737	16.0883	5	5	5	1	317	35.2	5.21	High	High	High	High	High	High	High	High	High		84.5	69.9	171.4	85.4	220.8	129.1	51.8	57	80.9	0.616	0			65	5
P13557	Hemoglobin subunit beta OS=Tarsius syrichta GN=HBB PE=2 SV=2	High	0	16.365	52.381	4	30	2	1	147	16	7.64	High	High	High	High	High	High	High	High	High	Acetyl [K9]	64.7	42.5	106	51.5	66.7	100	63.7	66.7	296	2.511	0			242	4
					150

## Sheet: 149 proteins of interest
Accession	Description	Protein FDR Confidence	Exp. q-value	Sum PEP Score	Coverage	# Peptides	# PSMs	# Unique Peptides	# Protein Groups	# AAs	MW [kDa]	calc. pI	Found in Sample: [S1] F1: 126, Sample, NR Mixed Response P1	Found in Sample: [S2] F1: 127N, Sample, NR Mixed Response P2	Found in Sample: [S3] F1: 127C, Sample, NR Mixed Response P3	Found in Sample: [S4] F1: 128N, Sample, R Stable Disease P1	Found in Sample: [S5] F1: 128C, Sample, R Stable Disease P2	Found in Sample: [S6] F1: 129N, Sample, R Stable Disease P3	Found in Sample: [S7] F1: 129C, Sample, MR Progressive Disease P1	Found in Sample: [S8] F1: 130N, Sample, MR Progressive Disease P2	Found in Sample: [S9] F1: 130C, Sample, MR Progressive Disease P3	Modifications	Abundances (Scaled): F1: 126, Sample, NR Mixed Response P1	Abundances (Scaled): F1: 127N, Sample, NR Mixed Response P2	Abundances (Scaled): F1: 127C, Sample, NR Mixed Response P3	Abundances (Scaled): F1: 128N, Sample, R Stable Disease P1	Abundances (Scaled): F1: 128C, Sample, R Stable Disease P2	Abundances (Scaled): F1: 129N, Sample, R Stable Disease P3	Abundances (Scaled): F1: 129C, Sample, MR Progressive Disease P1	Abundances (Scaled): F1: 130N, Sample, MR Progressive Disease P2	Abundances (Scaled): F1: 130C, Sample, MR Progressive Disease P3	emPAI	# Razor Peptides	Score Sequest HT	# Peptides Sequest HT	Score Mascot	# Peptides Mascot
P31946	14-3-3 protein beta/alpha OS=Homo sapiens OX=9606 GN=YWHAB PE=1 SV=3	High	0	8.171	10.9756	3	8	3	1	246	28.1	4.83	High	High	High	High	High	High	High	High	High		157.4	70.7	339.2	27	185.2	46.8	97.9	54.5	17.9	0.501	0	8.29	3	72	3
P46783	40S ribosomal protein S10 OS=Homo sapiens OX=9606 GN=RPS10 PE=1 SV=1	Medium	0.027	1.94	5.45455	1	2	1	1	165	18.9	10.15	High	High	High	High	High	High	High	High	High		80.4	69.4	188.3	41	304.2	62.6	92.4	88.4	64.8	0.194	0	0	1	0	1
P11021	78 kDa glucose-regulated protein OS=Homo sapiens GN=HSPA5 PE=1 SV=2	High	0.003	5.938	7.18654	3	3	2	1	654	72.3	5.16	High	High	High	High	High	High	High	High	High		66.6	73.9	157.6	102.3	70.3	165.9	70.2	107.6	112	0.184	0	0	1	65	2
Q15848	Adiponectin OS=Homo sapiens OX=9606 GN=ADIPOQ PE=1 SV=1	High	0	16.971	15.1639	2	6	2	1	244	26.4	5.74	High	High	High	High	High	High	High	High	High		45.2	58.2	96.4	150.9	292.6	238.1	27	40.7	30.3	0.778	0			73	2
P43652	Afamin OS=Homo sapiens OX=9606 GN=AFM PE=1 SV=1	High	0	11.046	7.67947	3	7	3	1	599	69	5.9	High	High	High	High	High	High	High	High	High		84.2	78.8	117.6	121.5	123.9	83.4	93	88.6	96.4	0.179	0	5.04	1	118	3
P08697	Alpha-2-antiplasmin OS=Homo sapiens OX=9606 GN=SERPINF2 PE=1 SV=3	High	0	8.888	6.92464	2	7	2	1	491	54.5	6.29	High	High	High	High	High	High	High	High	High		135.4	114.5	71.3	119.8	125.4	93.5	126.9	72.4	67.4	0.212	0	10	1	78	2
P02765	Alpha-2-HS-glycoprotein OS=Homo sapiens GN=AHSG PE=1 SV=1	High	0	25.155	15.2589	4	15	4	1	367	39.3	5.72	High	High	High	High	High	High	High	High	High		99.9	85.5	126	85.9	130.1	78.1	159.3	64.4	81.8	1.154	0			353	4
Q8TCU4	Alstrom syndrome protein 1 OS=Homo sapiens GN=ALMS1 PE=1 SV=3	Medium	0.03	1.924	0.167987	1	3	1	1	4167	460.7	6.28	High	High	High	High	High	High	High	High	High		72.4	82.1	235.4	72.2	282.6	85.8	42.3	41.3	67.5	0.01	0			27	1
P15144	Aminopeptidase N OS=Homo sapiens OX=9606 GN=ANPEP PE=1 SV=4	High	0	43.834	18.4074	11	16	11	1	967	109.5	5.48	High	High	High	High	High	High	High	High	High		43.9	34.8	67.6	270.9	23	102.4	38	109.3	136.4	0.544	0	13.68	3	145	10
Q8NI99	Angiopoietin-related protein 6 OS=Homo sapiens GN=ANGPTL6 PE=1 SV=1	Medium	0.011	3.056	5.31915	2	4	2	1	470	51.7	8.53	High	High	High	High	High	High	High	High	High		118.1	117.6	113.2	137.7	175.8	98.7	92.5	70.5	57.7	0.186	0	4.63	2	19	2
P16157	Ankyrin-1 OS=Homo sapiens OX=9606 GN=ANK1 PE=1 SV=3	High	0.003	6.777	1.86071	4	8	4	1	1881	206.1	6.01	High	High	High	High	High	High	High	High	High		144.2	99.1	198.7	48.6	209.4	48.5	118.1	59.7	51.6	0.091	0	6.59	3	29	4
P01008	Antithrombin-III OS=Homo sapiens GN=SERPINC1 PE=1 SV=1	High	0	71.011	40.0862	15	34	15	1	464	52.6	6.71	High	High	High	High	High	High	High	High	High		116.6	107.1	91	98.6	86.2	108.8	132.4	71.3	67.3	2.687	0	29.03	4	334	14
O75882	Attractin OS=Homo sapiens GN=ATRN PE=1 SV=2	High	0	20.337	6.22813	9	14	9	1	1429	158.4	7.31	High	High	High	High	High	High	High	High	High		96.6	82.8	139.6	98.2	174	129.6	81.3	73.3	82.7	0.313	0	8.7	3	60	7
P02730	Band 3 anion transport protein OS=Homo sapiens GN=SLC4A1 PE=1 SV=3	High	0	76.181	17.5631	12	63	12	1	911	101.7	5.19	High	High	High	High	High	High	High	High	High		175.5	90.6	76.3	59.6	88.1	109.9	92.3	74.1	92.3	1.661	0	104.25	9	292	12
P02749	Beta-2-glycoprotein 1 OS=Homo sapiens GN=APOH PE=1 SV=3	High	0	26.751	11.3043	4	21	4	1	345	38.3	7.97	High	High	High	High	High	High	High	High	High		156.2	140.6	167.1	64.9	120.6	46.7	102.6	54.7	60.8	1.336	0	37.67	2	74	3
P04003	C4b-binding protein alpha chain OS=Homo sapiens GN=C4BPA PE=1 SV=2	High	0	359.125	67.1692	43	592	43	1	597	67	7.3	High	High	High	High	High	High	High	High	High	Acetyl [K380; K486; K573]; Phospho [T200; Y201; S202]	151	142.4	99.3	96.1	129.3	65.4	128.4	80.5	58	401.961	0	892.74	27	3259	30
P20851	C4b-binding protein beta chain OS=Homo sapiens GN=C4BPB PE=1 SV=1	High	0	42.963	42.4603	9	26	9	1	252	28.3	5.14	High	High	High	High	High	High	High	High	High		136.3	130.5	54.2	150.7	53.4	101.5	115.1	116.4	62.7	3.87	0	9.33	2	157	7
P15169	Carboxypeptidase N catalytic chain OS=Homo sapiens GN=CPN1 PE=1 SV=1	High	0	27.211	17.6856	10	31	10	1	458	52.3	7.34	High	High	High	High	High	High	High	High	High		84.2	91	95.6	148	191.4	109.1	66	71.3	67.3	1.512	0	39.75	8	183	9
P22792	Carboxypeptidase N subunit 2 OS=Homo sapiens OX=9606 GN=CPN2 PE=1 SV=3	High	0	39.65	20.1835	8	21	8	1	545	60.5	5.99	High	High	High	High	High	High	High	High	High		111.3	103.9	91.2	103.1	105.2	86.4	113	82.4	76.9	1.61	0	45.31	7	183	4
P49913	Cathelicidin antimicrobial peptide OS=Homo sapiens GN=CAMP PE=1 SV=1	High	0	9.722	16.4706	3	14	3	1	170	19.3	9.41	High	High	High	High	High	High	High	High	High		137.4	174.3	136.9	108.5	112.1	50.1	192.3	34.2	51.6	0.995	0	20.83	3	97	2
O43866	CD5 antigen-like OS=Homo sapiens GN=CD5L PE=1 SV=1	High	0	151.676	63.4006	28	232	28	1	347	38.1	5.47	High	High	High	High	High	High	High	High	High	Acetyl [K85; K88; K299]; Phospho [Y79]	69.1	79.9	184.8	72.5	231.2	94.6	58.5	89.9	74.4	99	0	458.65	21	93	16
P13987	CD59 glycoprotein OS=Homo sapiens OX=9606 GN=CD59 PE=1 SV=1	Medium	0.025	2.07	6.25	1	1	1	1	128	14.2	6.48	High	High	High	High	High	High	High	High	High		201.3	124.1	185	75.3	191.4	53.1	71.7	23.8	48	0.389	0			0	1
P51948	CDK-activating kinase assembly factor MAT1 OS=Homo sapiens OX=9606 GN=MNAT1 PE=1 SV=1	Medium	0.049	1.64	2.26537	1	1	1	1	309	35.8	6.09	High	High	High	High	High	High	High	High	High		230.2	141	169.8	85.5	193.4	69	42.3	28.7	19	0.145	0			0	1
P00450	Ceruloplasmin OS=Homo sapiens OX=9606 GN=CP PE=1 SV=1	High	0	213.752	37.277	34	148	34	1	1065	122.1	5.72	High	High	High	High	High	High	High	High	High		112.5	91.6	111.3	106.1	90	81.4	115.9	72.8	65.7	6.46	0	232.19	16	1046	32
P06276	Cholinesterase OS=Homo sapiens GN=BCHE PE=1 SV=1	High	0	31.771	14.2857	7	14	7	1	602	68.4	7.42	High	High	High	High	High	High	High	High	High		104.5	96.2	103.6	136.6	127.3	123.1	76	71.8	73.9	1.009	0	12.94	2	82	7
P12259	Coagulation factor V OS=Homo sapiens GN=F5 PE=1 SV=4	High	0	65.594	11.6007	21	46	21	1	2224	251.5	6.05	High	High	High	High	High	High	High	High	High	Phospho [S955]	69.1	81.3	96.2	120.9	84.6	182.4	43.5	138.8	76.4	0.66	0	53.55	10	159	20
P00748	Coagulation factor XII OS=Homo sapiens GN=F12 PE=1 SV=3	High	0	9.154	7.15447	4	7	4	1	615	67.7	7.74	High	High	High	High	High	High	High	High	High		128.4	111.5	117.7	44	74.3	58.4	105.8	111.6	30.5	0.346	0	16.34	4	24	1
P00488	Coagulation factor XIII A chain OS=Homo sapiens OX=9606 GN=F13A1 PE=1 SV=4	High	0	8.788	6.55738	3	7	3	1	732	83.2	6.09	High	High	High	High	High	High	High	High	High		111.6	89.5	105.4	98.4	88.7	129.5	79.6	98.2	98.8	0.184	0	15.4	3	59	2
P05160	Coagulation factor XIII B chain OS=Homo sapiens OX=9606 GN=F13B PE=1 SV=3	High	0	30.343	14.6747	7	12	7	1	661	75.5	6.39	High	High	High	High	High	High	High	High	High		62.4	51.4	94.8	76	63.1	126.3	80.4	96.2	163.7	0.701	0	14.32	3	93	7
P23528	Cofilin-1 OS=Homo sapiens GN=CFL1 PE=1 SV=3	Medium	0.011	2.963	8.43373	1	2	1	1	166	18.5	8.09	High	High	High	High	High	High	High	High	High		41.8	54	229.9	71.7	101.7	81.9	66.7	45.5	107.3	0.212	0			0	1
P12109	Collagen alpha-1(VI) chain OS=Homo sapiens OX=9606 GN=COL6A1 PE=1 SV=3	High	0.002	7.345	2.91829	2	6	2	1	1028	108.5	5.43	High	High	High	High	High	High	High	High	High		64	61.1	104.5	95.6	217.3	114.1	62.9	82.2	64.1	0.078	0	8.37	2	30	2
Q05707	Collagen alpha-1(XIV) chain OS=Homo sapiens GN=COL14A1 PE=1 SV=3	High	0	8.701	2.50557	2	5	2	1	1796	193.4	5.3	High	High	High	High	High	High	High	High	High		141.3	122.5	144	95.1	117.5	103.3	69.8	62.7	70.2	0.053	0			75	2
Q9Y6Z7	Collectin-10 OS=Homo sapiens GN=COLEC10 PE=2 SV=2	Medium	0.011	2.899	3.97112	1	2	1	1	277	30.7	7.33	High	High	High	High	High	High	High	High	High		52.5	57.1	150.2	104.7	76.9	174.9	71.3	112.1	154.6	0.145	0	2.77	1	36	1
Q9BWP8	Collectin-11 OS=Homo sapiens GN=COLEC11 PE=1 SV=1	High	0	24.274	19.5572	6	15	6	1	271	28.6	5.41	High	High	High	High	High	High	High	High	High		85.2	82.1	193.5	91	132.9	97.9	82	69.3	90.2	1.371	0	13.93	2	164	4
P02745	Complement C1q subcomponent subunit A OS=Homo sapiens GN=C1QA PE=1 SV=2	High	0	66.753	36.7347	6	46	6	1	245	26	9.11	High	High	High	High	High	High	High	High	High		51.9	51.7	84	72.9	24.6	87.6	62.9	97.9	81.3	4.412	0	90.84	5	298	6
P02746	Complement C1q subcomponent subunit B OS=Homo sapiens GN=C1QB PE=1 SV=3	High	0	61.346	33.9921	7	123	7	1	253	26.7	8.63	High	High	High	High	High	High	High	High	High		103.4	91.9	107.6	117.8	124.4	96.8	88.7	116	67.7	9	0	253.02	6	297	5
P02747	Complement C1q subcomponent subunit C OS=Homo sapiens GN=C1QC PE=1 SV=3	High	0	36.657	22.0408	6	83	6	1	245	25.8	8.41	High	High	High	High	High	High	High	High	High		111.7	91	79.8	142.2	162.9	111.6	102.5	110.8	48.3	2.728	0	124.47	3	910	6
P00736	Complement C1r subcomponent OS=Homo sapiens GN=C1R PE=1 SV=2	High	0	219.633	49.9291	36	137	36	1	705	80.1	6.21	High	High	High	High	High	High	High	High	High		76.6	90.7	98.2	117.4	109.4	149.6	67.8	118.5	88.1	15.788	0	228.06	12	496	31
P09871	Complement C1s subcomponent OS=Homo sapiens OX=9606 GN=C1S PE=1 SV=1	High	0	32.009	8.57558	8	36	8	1	688	76.6	4.96	High	High	High	High	High	High	High	High	High		85.5	76.4	119.9	115.2	118.2	150	90.6	107.9	78.5	1.106	0	37.65	5	155	8
P06681	Complement C2 OS=Homo sapiens OX=9606 GN=C2 PE=1 SV=2	Medium	0.012	2.629	3.19149	2	4	2	1	752	83.2	7.42	High	High	High	High	High	High	High	High	High		95.8	78.9	189.8	88.5	200.1	64.6	97.6	56.7	56.1	0.103	0	4.13	2	40	2
P01024	Complement C3 OS=Homo sapiens OX=9606 GN=C3 PE=1 SV=2	High	0	1024.09	66.6867	138	847	138	1	1663	187	6.4	High	High	High	High	High	High	High	High	High		123.5	119.9	95.6	118.7	113.4	94.1	102.7	69.9	64.4	133.413	0	821.18	50	7641	128
P0C0L4	Complement C4-A OS=Homo sapiens OX=9606 GN=C4A PE=1 SV=2	High	0	869.501	57.5688	108	728	3	1	1744	192.7	7.08	High	High	High	High	High	High	High	High	High		120.3	113.3	136	123	111.5	98.1	68.9	64	66.6	94.316	142	1161.95	52	4524	101
P0C0L5	Complement C4-B OS=Homo sapiens OX=9606 GN=C4B PE=1 SV=2	High	0	876.722	58.3142	108	744	3	1	1744	192.6	7.27	High	High	High	High	High	High	High	High	High		116.3	117.3	130.8	126.1	83.8	84.6	98.2	87.5	109.7	92.126	0	1199.75	53	4884	101
P01031	Complement C5 OS=Homo sapiens GN=C5 PE=1 SV=4	High	0	66.828	18.0191	23	41	23	1	1676	188.2	6.52	High	High	High	High	High	High	High	High	High		107.4	101.6	104.9	110.6	169.1	97.6	94.7	74.5	70	0.778	0	33.24	8	343	22
P13671	Complement component C6 OS=Homo sapiens GN=C6 PE=1 SV=3	High	0	9.282	4.49679	4	7	4	1	934	104.7	6.76	High	High	High	High	High	High	High	High	High		135	115.9	84.2	121.8	218.1	69.4	101.1	58.2	56.9	0.179	0	8.52	3	42	3
P10643	Complement component C7 OS=Homo sapiens GN=C7 PE=1 SV=2	High	0	12.939	8.06643	5	5	5	1	843	93.5	6.48	High	High	High	High	High	High	High	High	High		119	105.9	152.2	83	120	106.6	95.9	76.8	59.8	0.265	0	11.74	4	0	1
P07357	Complement component C8 alpha chain OS=Homo sapiens GN=C8A PE=1 SV=2	High	0	33.458	13.0137	8	23	8	1	584	65.1	6.47	High	High	High	High	High	High	High	High	High		122.2	106.8	108.9	107.6	122.7	122.5	108.1	85	72.8	0.951	0	31.78	7	88	5
P07358	Complement component C8 beta chain OS=Homo sapiens GN=C8B PE=1 SV=3	High	0	8.131	5.92217	2	4	2	1	591	67	8.13	High	High	High	High	High	High	High	High	High		58.4	54.4	128.9	122.9	280.1	154.8	47.8	58.9	75.5	0.25	0	10.82	2
P02748	Complement component C9 OS=Homo sapiens GN=C9 PE=1 SV=2	High	0	25.642	19.3202	9	27	9	1	559	63.1	5.59	High	High	High	High	High	High	High	High	High		71.5	74.7	93.2	144.5	62.5	134.8	53.5	115.4	78.7	0.951	0	29.16	5	210	8
P00751	Complement factor B OS=Homo sapiens OX=9606 GN=CFB PE=1 SV=2	High	0	85.065	23.4293	14	40	14	1	764	85.5	7.06	High	High	High	High	High	High	High	High	High		121.9	106.2	112.3	118.4	130.3	96.7	97.2	66.2	77.7	2.252	0	43.21	4	246	13
P08603	Complement factor H OS=Homo sapiens GN=CFH PE=1 SV=4	High	0	313.241	38.749	50	266	31	1	1231	139	6.61	High	High	High	High	High	High	High	High	High		111.9	101.6	117.4	109.8	169	97	96.3	74.7	69.6	14.431	24	447.4	23	1113	38
A0A0D9SG88	Complement factor H OS=Homo sapiens OX=9606 GN=CFH PE=1 SV=1	High	0	99.203	30.9577	13	74	1	1	449	51	7.09	High	High	High	High	High	High	High	High	High		70.6	66.2	122.6	88.7	36.2	107.7	53.5	115.6	152.2	6.814	0	266.07	13
Q92496	Complement factor H-related protein 4 OS=Homo sapiens GN=CFHR4 PE=1 SV=3	High	0.008	3.495	6.22837	3	5	3	1	578	65.3	4.94	High	High	High	High	High	High	High	High	High		154.9	142.9	130.8	74.2	79.8	89.7	126.7	79.1	68.9	0.438	0	3.61	3	0	2
P81605	Dermcidin OS=Homo sapiens GN=DCD PE=1 SV=2	Medium	0.011	2.758	10.9091	1	1	1	1	110	11.3	6.54	High	High	High	High	High	High	High	High	High		33.5	27	65.7	65.9	58.5	103.5	36.6	115.5	189	0.292	0			0	1
P14625	Endoplasmin OS=Homo sapiens OX=9606 GN=HSP90B1 PE=1 SV=1	Medium	0.011	2.863	3.98506	2	3	2	1	803	92.4	4.84	High	High	High	High	High	High	High	High	High		85.8	89.8	223.6	53.7	189.7	56.1	145.9	71.5	44.6	0.094	0	2.25	1	0	2
P27105	Erythrocyte band 7 integral membrane protein OS=Homo sapiens GN=STOM PE=1 SV=3	High	0	33.097	22.9167	7	17	7	1	288	31.7	7.88	High	High	High	High	High	High	High	High	High		86.3	65.4	91.8	61.8	243.1	133.9	47	83.4	117.5	1.448	0	21.73	4	217	7
P02751	Fibronectin OS=Homo sapiens OX=9606 GN=FN1 PE=1 SV=4	High	0	629.725	41.0729	77	627	77	1	2386	262.5	5.71	High	High	High	High	High	High	High	High	High	Phospho [S2384]	64.3	80.5	126.2	60.9	139.6	78.4	135.6	108	118	17.25	0	1023.13	54	4558	58
P23142	Fibulin-1 OS=Homo sapiens GN=FBLN1 PE=1 SV=4	High	0.006	4.218	2.84495	2	6	2	1	703	77.2	5.22	High	High	High	High	High	High	High	High	High		115.9	115.9	204.1	52.7	127.1	35	95.9	57.1	30.8	0.129	0	5.7	2	0	1
Q15485	Ficolin-2 OS=Homo sapiens OX=9606 GN=FCN2 PE=1 SV=2	High	0	25.284	28.4345	6	16	6	1	313	34	6.77	High	High	High	High	High	High	High	High	High		87.4	83.5	102.7	106.4	61.5	97	114.2	143.7	90	1.783	0	5.36	1	41	5
O75636	Ficolin-3 OS=Homo sapiens OX=9606 GN=FCN3 PE=1 SV=2	High	0	88.082	55.1839	21	107	21	1	299	32.9	6.67	High	High	High	High	High	High	High	High	High	Phospho [S52]	143	124.4	91.6	116.1	86	88.6	110.3	93.8	78.5	19.691	0	156.3	14	370	16
P04075	Fructose-bisphosphate aldolase A OS=Homo sapiens GN=ALDOA PE=1 SV=2	High	0.003	6.558	4.12088	2	7	2	1	364	39.4	8.09	High	High	High	High	High	High	High	High	High		64.6	81.3	266.4	85.2	259.5	74.5	85	46.5	29.4	0.222	0	13.96	2	37	2
Q08380	Galectin-3-binding protein OS=Homo sapiens OX=9606 GN=LGALS3BP PE=1 SV=1	High	0	251.14	62.3932	39	288	39	1	585	65.3	5.27	High	High	High	High	High	High	High	High	High		75.7	75.5	91.6	125.9	116.4	130.5	153.8	86.8	75.8	74.646	0	406.93	23	2194	36
P06396	Gelsolin OS=Homo sapiens GN=GSN PE=1 SV=1	High	0	15.19	6.52174	5	11	5	1	782	85.6	6.28	High	High	High	High	High	High	High	High	High		119.8	155.2	112	100.8	110	76.3	90.4	77.4	64.1	0.324	0	2.25	3	192	4
P04406	Glyceraldehyde-3-phosphate dehydrogenase OS=Homo sapiens GN=GAPDH PE=1 SV=3	High	0.006	4.386	5.97015	2	2	2	1	335	36	8.46	High	High	High	High	High	High	High	High	High		226.3	88.3	184.8	31.6	147.9	48.9	151.1	36.8	56.3	0.245	0			44	2
P02724	Glycophorin-A OS=Homo sapiens GN=GYPA PE=1 SV=2	High	0	14.86	20.6667	1	5	1	1	150	16.3	5.47	High	High	High	High	High	High	High	High	High	Phospho [S138; S139]	65.3	55.3	98.7	65.7	53.9	199.1	64	104.6	260.2	2.728	0			0	1
Q9H4G4	Golgi-associated plant pathogenesis-related protein 1 OS=Homo sapiens OX=9606 GN=GLIPR2 PE=1 SV=3	High	0.003	5.616	19.4805	2	5	2	1	154	17.2	9.41	High	High	High	High	High	High	High	High	High		44.4	56.2	96.7	178.7	172.7	216	40.7	73.1	103	0.585	0	5.73	2	56	2
P04899	Guanine nucleotide-binding protein G(i) subunit alpha-2 OS=Homo sapiens OX=9606 GN=GNAI2 PE=1 SV=3	High	0	9.821	14.3662	3	4	3	1	355	40.4	5.54	High	High	High	High	High	High	High	High	High		86.9	69.5	136.5	138.6	52.1	129.4	69.3	88.4	104	0.389	0	7.8	2	63	2
P11142	Heat shock cognate 71 kDa protein OS=Homo sapiens OX=9606 GN=HSPA8 PE=1 SV=1	High	0	9.344	6.65635	3	4	2	1	646	70.9	5.52	High	High	High	High	High	High	High	High	High		53.7	44.6	161.7	88.3	112.2	157.1	73	110.9	134.1	0.194	1	3.11	1	75	3
P08238	Heat shock protein HSP 90-beta OS=Homo sapiens GN=HSP90AB1 PE=1 SV=4	High	0	7.908	4.28177	3	5	2	1	724	83.2	5.03	High	High	High	High	High	High	High	High	High		56.1	62.5	247.8	62.8	140.4	111.1	81.7	63	100.3	0.174	1	5.34	2	45	3
P02790	Hemopexin OS=Homo sapiens OX=9606 GN=HPX PE=1 SV=2	High	0	117.133	48.7013	21	118	21	1	462	51.6	7.02	High	High	High	High	High	High	High	High	High		125.2	115.5	96.3	139.8	69.7	87.4	96.7	81.5	76.4	14.571	0	177.41	13	399	18
P05546	Heparin cofactor 2 OS=Homo sapiens GN=SERPIND1 PE=1 SV=3	High	0	8.347	8.01603	4	6	4	1	499	57	6.9	High	High	High	High	High	High	High	High	High		109.2	108.9	97.1	85.8	125.1	73.4	166.5	66.9	65.1	0.346	0	5.61	2	44	4
P04196	Histidine-rich glycoprotein OS=Homo sapiens OX=9606 GN=HRG PE=1 SV=1	High	0	43.286	20.7619	8	19	8	1	525	59.5	7.5	High	High	High	High	High	High	High	High	High		55.1	69.6	80.2	75	22.9	82.4	80.3	187.7	145.9	1.754	0	25.73	5	217	8
P07305	Histone H1.0 OS=Homo sapiens GN=H1F0 PE=1 SV=3	High	0.007	3.747	4.63918	1	6	1	1	194	20.9	10.84	High	High	High	High	High	High	High	High	High		176.5	158.5	186.9	46.7	209	33.5	107.8	39.7	32	0.334	0	4.9	1	49	1
P10412	Histone H1.4 OS=Homo sapiens OX=9606 GN=HIST1H1E PE=1 SV=2	High	0	90.931	36.9863	16	65	10	1	219	21.9	11.03	High	High	High	High	High	High	High	High	High		87.9	71.3	179.7	77.4	189.8	129	44.1	74.6	71.1	67.129	6	3.7	1	493	16
Q6FI13	Histone H2A type 2-A OS=Homo sapiens GN=HIST2H2AA3 PE=1 SV=3	High	0	14.055	42.3077	3	5	3	1	130	14.1	10.9	High	High	High	High	High	High	High	High	High		153.6	48.9	187	30.2	140.4	83.4	104.3	117.9	55.3	2.728	0	5.15	1	96	3
O60814	Histone H2B type 1-K OS=Homo sapiens OX=9606 GN=HIST1H2BK PE=1 SV=3	High	0	17.747	46.0317	7	21	7	1	126	13.9	10.32	High	High	High	High	High	High	High	High	High		125.8	63	323.2	34.5	172.4	47.7	105.3	59.4	58.2	4.337	0	15.62	3	148	7
P68431	Histone H3.1 OS=Homo sapiens OX=9606 GN=HIST1H3A PE=1 SV=2	High	0	12.512	41.1765	8	17	8	1	136	15.4	11.12	High	High	High	High	High	High	High	High	High	Acetyl [K24]	54.2	60.9	263.4	48.6	174.5	64.3	69.2	179	45.7	9	0	10.33	4	28	8
P62805	Histone H4 OS=Homo sapiens GN=HIST1H4A PE=1 SV=2	High	0	33.081	53.3981	8	18	8	1	103	11.4	11.36	High	High	High	High	High	High	High	High	High		55.4	65	332	49.6	148.7	77.8	41.9	62.6	103.9	45.416	0	13.8	3	208	8
P10314	HLA class I histocompatibility antigen, A-32 alpha chain OS=Homo sapiens GN=HLA-A PE=1 SV=2	High	0.008	3.535	6.30137	2	4	1	1	365	41	6.47	High	High	High	High	High	High	High	High	High		36.3	42.5	80.5	108.4	56.4	134.5	36.3	146.8	160.8	0.245	0	3.83	2	0	2
O43820	Hyaluronidase-3 OS=Homo sapiens OX=9606 GN=HYAL3 PE=1 SV=1	Medium	0.012	2.628	1.91847	1	18	1	1	417	46.5	8.22	High	High	High	High	High	High	High	High	High	Phospho [T224]	95.3	105.2	157.4	73.8	81	67.1	136.5	215.5	55.4	0.259	0	27.5	1
P17936	Insulin-like growth factor-binding protein 3 OS=Homo sapiens GN=IGFBP3 PE=1 SV=2	Medium	0.049	1.691	2.74914	1	2	1	1	291	31.7	8.69	High	High	High	High	High	High	High	High	High		82.9	60.1	115.9	148.9	85.4	112.1	28.4	49.7	291.2	0.116	0	1.79	1	0	1
P08514	Integrin alpha-IIb OS=Homo sapiens GN=ITGA2B PE=1 SV=3	High	0.002	7.319	2.30991	3	8	3	1	1039	113.3	5.38	High	High	High	High	High	High	High	High	High		70.6	60.7	90.1	172.6	171	141.4	74.3	88.3	92	0.17	0	11.73	2	34	2
P05106	Integrin beta-3 OS=Homo sapiens OX=9606 GN=ITGB3 PE=1 SV=2	High	0	12.593	6.34518	3	5	3	1	788	87	5.24	High	High	High	High	High	High	High	High	High		56.7	38.6	70.2	194.6	54.6	238.4	43.6	107.2	163.5	0.162	0	2.87	1	0	2
P19827	Inter-alpha-trypsin inhibitor heavy chain H1 OS=Homo sapiens OX=9606 GN=ITIH1 PE=1 SV=3	High	0	207.149	35.236	27	177	27	1	911	101.3	6.79	High	High	High	High	High	High	High	High	High		108.4	92.1	107.2	103.7	100.7	96.8	109.6	82	82.4	11.664	0	267.19	14	1565	27
P19823	Inter-alpha-trypsin inhibitor heavy chain H2 OS=Homo sapiens OX=9606 GN=ITIH2 PE=1 SV=2	High	0	290.749	40.0634	42	235	42	1	946	106.4	6.86	High	High	High	High	High	High	High	High	High	Phospho [S60]	97.1	83.1	136.1	101	103.6	101.1	103.2	83.6	93.4	13.384	0	183.66	12	2865	42
Q06033	Inter-alpha-trypsin inhibitor heavy chain H3 OS=Homo sapiens GN=ITIH3 PE=1 SV=2	High	0	20.688	5.61798	5	17	5	1	890	99.8	5.74	High	High	High	High	High	High	High	High	High		102.3	101.3	118.4	125.8	109	112.7	93.6	88	84.9	0.442	0	17.21	3	66	5
Q14624	Inter-alpha-trypsin inhibitor heavy chain H4 OS=Homo sapiens GN=ITIH4 PE=1 SV=4	High	0	155.268	32.043	34	123	18	1	930	103.3	6.98	High	High	High	High	High	High	High	High	High		110.3	102.9	119	104.1	107.1	84.6	102.8	75.7	73.2	6.943	19	147.85	18	456	32
Q96Q89	Kinesin-like protein KIF20B OS=Homo sapiens OX=9606 GN=KIF20B PE=1 SV=3	High	0.008	3.605	0.824176	2	8	2	1	1820	210.5	5.67	High	High	High	High	High	High	High	High	High		101.5	232	61.5	205	65.8	155.2	46.6	95.3	29.7	0.038	0	3.02	1	0	2
P01042	Kininogen-1 OS=Homo sapiens GN=KNG1 PE=1 SV=2	High	0	63.34	17.0807	12	36	12	1	644	71.9	6.81	High	High	High	High	High	High	High	High	High		92.6	96.4	117.2	99.6	110.6	99.8	125.9	91.3	86.3	1.424	0	38.74	6	282	10
Q16787	Laminin subunit alpha-3 OS=Homo sapiens OX=9606 GN=LAMA3 PE=1 SV=2	Medium	0.011	2.713	0.510051	1	15	1	1	3333	366.4	7.24	High	High	High	High	High	High	High	High	High	Acetyl [K2968]	41.7	48.6	71.5	71.9	48.6	153.6	50.6	188.5	102.6	0.023	0			31	1
P14151	L-selectin OS=Homo sapiens OX=9606 GN=SELL PE=1 SV=2	Medium	0.033	1.877	2.41935	1	1	1	1	372	42.2	6.6	High	High	High	High	High	High	High	High	High		51.2	48.2	158.2	162.7	59	270.6	30.9	99.4	97	0.155	0			0	1
P14174	Macrophage migration inhibitory factor OS=Homo sapiens OX=9606 GN=MIF PE=1 SV=4	High	0.008	3.572	7.82609	1	1	1	1	115	12.5	7.88	High	High	High	High	High	High	High	High	High		37.8	47.8	335.2	53.7	136.3	96.6	95.8	51.5	106.4	0.778	0	2.74	1
O00187	Mannan-binding lectin serine protease 2 OS=Homo sapiens GN=MASP2 PE=1 SV=4	High	0.008	3.436	2.47813	1	8	1	1	686	75.7	5.63	High	High	High	High	High	High	High	High	High		83.2	90	87.7	181.5	30.3	181.9	75.3	128.5	112.1	0.068	0	14.82	1	42	1
P11226	Mannose-binding protein C OS=Homo sapiens OX=9606 GN=MBL2 PE=1 SV=2	High	0	18.141	16.129	6	12	6	1	248	26.1	5.49	High	High	High	High	High	High	High	High	High		133.3	131.2	160.6	145.9	182.6	144.9	32.7	22.8	24.6	1.512	0	9.04	2	106	6
P26038	Moesin OS=Homo sapiens GN=MSN PE=1 SV=3	High	0	14.384	9.18544	5	9	5	1	577	67.8	6.4	High	High	High	High	High	High	High	High	High		71.2	69.1	104.2	122.2	191.8	153.2	59.7	90.1	99.4	0.324	0	4.69	2	24	5
Q9HC84	Mucin-5B OS=Homo sapiens GN=MUC5B PE=1 SV=3	High	0	15.478	3.31482	4	7	4	1	5762	596	6.64	High	High	High	High	High	High	High	High	High		39.4	34.9	140.3	54.4	60.9	92.8	38.7	191.8	243.5	0.051	0	24	3	53	1
Q13201	Multimerin-1 OS=Homo sapiens OX=9606 GN=MMRN1 PE=1 SV=3	High	0	23.724	9.52769	9	17	9	1	1228	138	7.93	High	High	High	High	High	High	High	High	High		132	57.1	95.3	92	38.4	215.9	111.5	95.4	100.8	0.276	0	10.74	6	56	8
Q7RTY7	Ovochymase-1 OS=Homo sapiens OX=9606 GN=OVCH1 PE=2 SV=2	High	0.003	5.222	1.32275	1	4	1	1	1134	125	8.32	High	High	High	High	High	High	High	High	High	Acetyl [K330]	53.3	44.1	78.2	68.8	107.2	119.6	41.3	69.1	69.3	0.073	0	5.71	1	41	1
P62937	Peptidyl-prolyl cis-trans isomerase A OS=Homo sapiens OX=9606 GN=PPIA PE=1 SV=2	High	0	15.85	30.9091	4	11	4	1	165	18	7.81	High	High	High	High	High	High	High	High	High		81	75.5	235.3	60.3	156.9	89.9	89.5	71.2	77.2	1.276	0	3.46	1	52	4
P55201	Peregrin OS=Homo sapiens OX=9606 GN=BRPF1 PE=1 SV=2	Medium	0.046	1.772	0.494234	1	1	1	1	1214	137.4	7.93	High	High	High	High	High	High	High	High	High		2.5	2.2	4.8	3.5	6.4	4	2.1	19.1	6.2	0.032	0			0	1
P32119	Peroxiredoxin-2 OS=Homo sapiens OX=9606 GN=PRDX2 PE=1 SV=5	Medium	0.016	2.377	3.53535	1	4	1	1	198	21.9	5.97	High	High	High	High	High	High	High	High	High		122.4	93.9	89.9	10.4	150.5	18.6	114.4	12.9	8.2	0.212	0	4.54	1	30	1
P03952	Plasma kallikrein OS=Homo sapiens GN=KLKB1 PE=1 SV=1	High	0	23.366	12.5392	7	9	7	1	638	71.3	8.22	High	High	High	High	High	High	High	High	High		95.3	108.9	168.3	87.3	120.9	83.9	134.6	77.9	81	0.52	0	10.52	3	109	5
P05155	Plasma protease C1 inhibitor OS=Homo sapiens GN=SERPING1 PE=1 SV=2	High	0	98.908	35.8	21	74	21	1	500	55.1	6.55	High	High	High	High	High	High	High	High	High		105.6	100	94.1	119.5	74.4	135.4	96.1	86.2	90.4	12.335	0	23.76	3	747	21
P00747	Plasminogen OS=Homo sapiens GN=PLG PE=1 SV=2	High	0	23.867	8.51852	8	17	8	1	810	90.5	7.24	High	High	High	High	High	High	High	High	High		102.4	97	129.2	89.4	165.8	103.2	107.2	64.4	71.8	0.456	0	27.23	5	50	6
P16671	Platelet glycoprotein 4 OS=Homo sapiens OX=9606 GN=CD36 PE=1 SV=2	Medium	0.026	2.018	1.69492	1	5	1	1	472	53	7.96	High	High	High	High	High	High	High	High	High		124.6	103.5	109.7	57.1	113.4	74.4	81.3	198.9	43.8	0.11	0	5.92	1	0	1
Q13093	Platelet-activating factor acetylhydrolase OS=Homo sapiens GN=PLA2G7 PE=1 SV=1	Medium	0.011	3.115	3.62812	1	2	1	1	441	50	7.56	High	High	High	High	High	High	High	High	High		97.6	89.6	189.4	89	215.2	93.1	76	68.6	73.1	0.086	0			23	1
Q6S8J3	POTE ankyrin domain family member E OS=Homo sapiens OX=9606 GN=POTEE PE=2 SV=3	High	0	32.005	9.39535	8	28	3	1	1075	121.3	6.2	High	High	High	High	High	High	High	High	High		26	37.8	118.1	56.5	43	121.6	37	95.7	111.3	0.41	0	34.06	5	226	7
P20742	Pregnancy zone protein OS=Homo sapiens GN=PZP PE=1 SV=4	High	0	293.232	31.9163	37	436	24	1	1482	163.8	6.38	High	High	High	High	High	High	High	High	High	Acetyl [K604; K621]; Phospho [S610; S612; S613; Y615; T619]	68.6	66.9	76.4	136.2	96.4	74.5	111.9	78.1	82.8	10.007	0	439.36	18	3540	34
Q9HCS7	Pre-mRNA-splicing factor SYF1 OS=Homo sapiens OX=9606 GN=XAB2 PE=1 SV=2	Medium	0.048	1.721	0.818713	1	4	1	1	855	99.9	6.23	High	High	High	High	High	High	High	High	High		194.5	192.6	127.8	43.3	146.1	65.2	88.3	84.5	30.8	0.041	0	3.89	1	25	1
Q9UHG3	Prenylcysteine oxidase 1 OS=Homo sapiens OX=9606 GN=PCYOX1 PE=1 SV=3	Medium	0.019	2.327	2.77228	1	1	1	1	505	56.6	6.18	High	High	High	High	High	High	High	High	High		94.9	146.5	141.5	86.5	51.5	75.5	109.1	109.9	60.8	0.083	0			0	1
Q07954	Prolow-density lipoprotein receptor-related protein 1 OS=Homo sapiens GN=LRP1 PE=1 SV=2	High	0.008	3.455	0.462148	2	2	2	1	4544	504.3	5.39	High	High	High	High	Medium	High	High	High	High		45.6	45.2	77.1	83.5	35.9	118.7	39.4	69.4	60.5	0.018	0	2.28	1	0	1
P27918	Properdin OS=Homo sapiens OX=9606 GN=CFP PE=1 SV=2	High	0	28.196	11.7271	6	28	6	1	469	51.2	7.9	High	High	High	High	High	High	High	High	High		107.1	100.5	135.4	88.5	160.4	123.2	98.8	93.2	49.7	1.371	0	91.23	6
P11171	Protein 4.1 OS=Homo sapiens OX=9606 GN=EPB41 PE=1 SV=4	High	0	8.278	3.125	2	6	2	1	864	97	5.58	High	High	High	High	High	High	High	High	High		75.2	57.2	124.3	77.4	132.2	178.6	57.3	91.9	106	0.086	0	14.75	2	58	2
P02760	Protein AMBP OS=Homo sapiens OX=9606 GN=AMBP PE=1 SV=1	High	0	73.513	37.5	11	40	11	1	352	39	6.25	High	High	High	High	High	High	High	High	High		81.2	76.6	112.3	114.2	89.5	140.1	92.5	103.9	110.3	9	0	72.75	8	270	7
P06703	Protein S100-A6 OS=Homo sapiens OX=9606 GN=S100A6 PE=1 SV=1	Medium	0.02	2.262	8.88889	1	2	1	1	90	10.2	5.48	High	High	High	High	High	High	High	High	High		82.8	111	291.1	58.3	183.3	63.5	62.6	63.1	37	0.585	0	2.15	1	26	1
P06702	Protein S100-A9 OS=Homo sapiens GN=S100A9 PE=1 SV=1	High	0.003	4.664	13.1579	1	1	1	1	114	13.2	6.13	High	High	High	High	High	High	High	High	High		82.1	65.2	68.2	210	86.3	116.7	77.2	106.4	77.7	0.334	0			44	1
P49221	Protein-glutamine gamma-glutamyltransferase 4 OS=Homo sapiens OX=9606 GN=TGM4 PE=1 SV=2	Medium	0.048	1.704	1.02339	1	2	1	1	684	77.1	6.76	High	High	High	High	High	High	High	High	High		171.6	123.9	95.3	55.6	162.2	57.8	156.8	71.6	49.4	0.05	0	1.8	1	22	1
Q92954	Proteoglycan 4 OS=Homo sapiens OX=9606 GN=PRG4 PE=1 SV=3	High	0	41.114	9.33048	12	25	3	1	1404	151	9.51	High	High	High	High	High	High	High	High	High		125.5	126	124.2	110.4	187.9	99.1	74	67.6	41.2	0.283	0	80.13	12
P00734	Prothrombin OS=Homo sapiens GN=F2 PE=1 SV=2	High	0	43.47	15.2733	7	19	7	1	622	70	5.9	High	High	High	High	High	High	High	High	High		142.3	127	122.4	101.9	95.8	127.3	103.4	71.4	69.9	0.808	0	53.91	5	166	3
P14618	Pyruvate kinase PKM OS=Homo sapiens OX=9606 GN=PKM PE=1 SV=4	High	0	11.845	8.85122	4	6	4	1	531	57.9	7.84	High	High	High	High	High	High	High	High	High		60.9	72.4	212.1	64.5	156.1	91	111.6	90.4	91.7	0.283	0	7.78	2	57	4
P78509	Reelin OS=Homo sapiens GN=RELN PE=1 SV=3	High	0.003	5.051	0.867052	2	3	2	1	3460	388.1	5.88	High	High	High	High	High	High	High	High	High		104.8	100.4	140.5	59.9	141.8	79.4	95.1	118.9	82.1	0.032	0	6.55	2	0	1
P02753	Retinol-binding protein 4 OS=Homo sapiens OX=9606 GN=RBP4 PE=1 SV=3	High	0	11.285	17.9104	2	2	2	1	201	23	6.07	High	High	High	High	High	High	High	High	High		91	110.1	92.4	72.3	107.7	118	79.7	61.2	30.4	0.585	0	9.55	2
P0DJI8	Serum amyloid A-1 protein OS=Homo sapiens OX=9606 GN=SAA1 PE=1 SV=1	High	0	47.702	84.4262	8	52	3	1	122	13.5	6.79	High	High	High	High	High	High	High	High	High		62	60.1	57.2	227.1	22.3	144.1	41	133.3	93.6	16.783	0	89.28	4	629	8
P0DJI9	Serum amyloid A-2 protein OS=Homo sapiens GN=SAA2 PE=1 SV=1	High	0	53.206	70.4918	8	63	3	1	122	13.5	9.14	High	High	High	High	High	High	High	High	High		43.4	45.5	63.7	276.5	16.2	143.7	30.8	163.5	108	22.714	4	97.88	3	617	8
P35542	Serum amyloid A-4 protein OS=Homo sapiens GN=SAA4 PE=1 SV=2	High	0	60.607	61.5385	9	73	5	1	130	14.7	9.07	High	High	High	High	High	High	High	High	High		83.1	83.2	90.8	108.8	80.3	143.4	77.2	129.2	117.8	73.989	7	56.45	6	355	9
P02743	Serum amyloid P-component OS=Homo sapiens GN=APCS PE=1 SV=2	High	0	22.931	35.426	6	18	6	1	223	25.4	6.54	High	High	High	High	High	High	High	High	High		124.3	127	125.8	134	111.9	81.2	103.1	68.3	51.3	2.511	0	9.53	2	41	6
P27169	Serum paraoxonase/arylesterase 1 OS=Homo sapiens GN=PON1 PE=1 SV=3	High	0	49.918	33.5211	6	24	6	1	355	39.7	5.22	High	High	High	High	High	High	High	High	High		141.7	141.3	87	95.5	58	96.1	117.4	64.5	60.5	1.818	0	23.15	1	374	6
A1L4H1	Soluble scavenger receptor cysteine-rich domain-containing protein SSC5D OS=Homo sapiens OX=9606 GN=SSC5D PE=1 SV=3	High	0	56.86	11.761	12	50	12	1	1573	165.6	6.13	High	High	High	High	High	High	High	High	High		100.1	93	82.3	126.2	183.7	105	89.8	109	60	0.693	0	89.77	11	228	5
Q96H78	Solute carrier family 25 member 44 OS=Homo sapiens GN=SLC25A44 PE=2 SV=1	Medium	0.012	2.695	4.14013	1	2	1	1	314	35.4	9.63	High	High	High	High	High	High	High	High	High		299.4	90.8	115	82.7	44.9	78.7	41.5	71.8	41.4	0.145	0			21	1
P11277	Spectrin beta chain, erythrocytic OS=Homo sapiens GN=SPTB PE=1 SV=5	High	0.008	3.532	0.842302	2	3	2	1	2137	246.3	5.27	High	High	High	High	High	High	High	High	High		198.9	108.9	142.8	34.2	123.2	143.2	75.3	51.5	98.5	0.032	0	2.41	2	34	1
P07996	Thrombospondin-1 OS=Homo sapiens GN=THBS1 PE=1 SV=2	High	0	57.674	15.3846	18	64	18	1	1170	129.3	4.94	High	High	High	High	High	High	High	High	High		105.4	75.3	100.1	110.3	123.2	101.3	140.3	82.7	78.5	0.896	0	94.61	12	377	15
Q8WZ42	Titin OS=Homo sapiens GN=TTN PE=1 SV=4	Medium	0.013	2.548	0.0582242	3	4	2	1	34350	3813.7	6.35	High	High	High	High	High	High	High	High	High		151.8	66.7	94.1	54.1	113.5	141.4	102.4	187.9	70.4	0.003	1	3.51	3	0	1
P02786	Transferrin receptor protein 1 OS=Homo sapiens GN=TFRC PE=1 SV=2	High	0	19.436	10.3947	5	9	5	1	760	84.8	6.61	High	High	High	High	High	High	High	High	High		58.2	51.9	78	79.6	58	168.8	55	126	191.2	0.311	0	9.11	2	94	5
P55072	Transitional endoplasmic reticulum ATPase OS=Homo sapiens OX=9606 GN=VCP PE=1 SV=4	Medium	0.021	2.253	0.992556	1	2	1	1	806	89.3	5.26	High	High	High	High	High	High	High	High	High		96.3	95.1	112	63	180.6	52.7	143.4	62.5	68.4	0.049	0	2.52	1	0	1
Q6UWD8	Transmembrane protein C16orf54 OS=Homo sapiens OX=9606 GN=C16orf54 PE=1 SV=1	Medium	0.031	1.902	12.5	1	2	1	1	224	24.3	6.19	High	High	High	High	High	High	High	High	High		51.8	57.1	111.2	95.3	89.9	140.3	76.7	163.6	184.8	0.259	0	2.79	1	0	1
P02766	Transthyretin OS=Homo sapiens OX=9606 GN=TTR PE=1 SV=1	High	0	33.956	38.7755	6	16	6	1	147	15.9	5.76	High	High	High	High	High	High	High	High	High		77.3	87.9	76.5	115.1	93.4	128.2	183.3	83.4	80.8	4.995	0	1.66	1	235	6
Q9NZR1	Tropomodulin-2 OS=Homo sapiens GN=TMOD2 PE=1 SV=1	Medium	0.046	1.786	1.9943	1	1	1	1	351	39.6	5.27	High	High	High	High	High	High	High	High	High		63.9	49.3	604.3	27.3	175.8	10.6	41.5	11.6	12.3	0.105	0			23	1
J3KN67	Tropomyosin alpha-3 chain OS=Homo sapiens OX=9606 GN=TPM3 PE=1 SV=1	Medium	0.011	3.309	6.31579	2	3	2	1	285	33.2	4.77	High	High	High	High	High	High	High	High	High		50.3	58.3	237.8	33.7	220.3	113.7	68	112.4	80.5	0.202	0	5.65	2
P07477	Trypsin-1 OS=Homo sapiens OX=9606 GN=PRSS1 PE=1 SV=1	High	0	8.141	12.5506	3	34	3	1	247	26.5	6.51	High	High	High	High	High	High	High	High	High	Acetyl [K92]	49.3	44.7	101.7	54.8	58.5	70.3	36.1	72.2	71.9	0.931	0	12.31	1	0	2
P68363	Tubulin alpha-1B chain OS=Homo sapiens GN=TUBA1B PE=1 SV=1	High	0	11.629	5.32151	2	8	2	1	451	50.1	5.06	High	High	High	High	High	High	High	High	High		58.1	72.5	252.9	100.2	76.5	105.4	77.2	89.5	123.1	0.334	0	13.73	2	134	2
P62979	Ubiquitin-40S ribosomal protein S27a OS=Homo sapiens GN=RPS27A PE=1 SV=2	High	0.003	6.794	21.7949	4	6	4	1	156	18	9.64	High	High	High	High	High	High	High	High	High		68	66.1	124.2	92.5	174.3	110.4	50.6	96.5	91.2	1.31	0	2.01	1	68	4
A0A0G2JRQ6	Uncharacterized protein (Fragment) OS=Homo sapiens OX=9606 PE=1 SV=4	High	0.006	4.343	11.9658	2	6	1	1	117	12.7	8.29	High	High	High	High	High	High	High	High	High		58.4	46.4	68.6	163.7	299.9	180.2	61.6	49	39.1	0.931	0	11.26	2
P08670	Vimentin OS=Homo sapiens GN=VIM PE=1 SV=4	High	0	8.46	8.58369	4	15	4	1	466	53.6	5.12	High	High	High	High	High	High	High	High	High		101.5	59.9	316.7	31.8	184.9	19.2	195.8	42.7	35.2	0.311	0	6.44	4	28	4
P02774	Vitamin D-binding protein OS=Homo sapiens GN=GC PE=1 SV=1	High	0	35.606	19.4093	8	18	8	1	474	52.9	5.54	High	High	High	High	High	High	High	High	High		113.9	106.9	125.6	90.9	164.4	73.7	138.9	54.5	70.7	1.043	0			293	8
P07225	Vitamin K-dependent protein S OS=Homo sapiens OX=9606 GN=PROS1 PE=1 SV=1	High	0	183.091	35.503	28	175	28	1	676	75.1	5.67	High	High	High	High	High	High	High	High	High		97.9	90.9	93	120.6	107.8	101.9	93.4	112.5	91.6	10.189	0	169.34	12	1459	24
P04004	Vitronectin OS=Homo sapiens OX=9606 GN=VTN PE=1 SV=1	High	0	62.635	28.6611	12	84	12	1	478	54.3	5.8	High	High	High	High	High	High	High	High	High		96.9	97.5	97.3	117.2	180.8	96.5	120.8	72.6	71.4	3.062	0	167.12	11	517	11
P04275	von Willebrand factor OS=Homo sapiens OX=9606 GN=VWF PE=1 SV=4	High	0	515.216	32.492	86	480	86	1	2813	309.1	5.48	High	High	High	High	High	High	High	High	High	Phospho [T2452; T2454]	39.2	55.9	73.1	87.1	191.1	80.7	112.4	130.5	131	5.291	0	888.88	52	4287	61
Q9ULM3	YEATS domain-containing protein 2 OS=Homo sapiens OX=9606 GN=YEATS2 PE=1 SV=2	High	0.006	3.996	0.843882	1	2	1	1	1422	150.7	8.98	High	High	High	High	High	High	High	High	High	Phospho [Y1183]	15.9	16.4	30.6	28.3	23.4	58.3	15.2	49.5	34.7	0.053	0	2.69	1	15	1
Q96DA0	Zymogen granule protein 16 homolog B OS=Homo sapiens GN=ZG16B PE=1 SV=3	High	0.002	7.149	9.13462	2	6	2	1	208	22.7	7.39	High	High	High	High	High	High	High	High	High		12	9.8	33.9	17.7	21.4	831.7	8.9	29.1	12.2	0.701	0	4.33	1	86	2

## Sheet: Ratio of 149 POI
		Non-responder (NR)						Responder (R)						Mixed Responder (MR)
		RAW DATA			RATIO			RAW DATA			RATIO			RAW DATA			RATIO
Accession	Description	NR1	NR2	NR3	NR 1:2	NR 1:3	NR 2:3	R1	R2	R3	R 1:2	R 1:3	R 2:3	MR1	MR2	MR3	MR 1:2	MR 1:3	MR 2:3
A0A0D9SG88	Complement factor H	70.6	66.2	122.6	0.937677	1.73654	1.85196	88.7	36.2	107.7	0.408117	1.21421	2.97514	53.5	115.6	152.2	2.16075	2.84486	1.31661
A0A0G2JRQ6	Uncharacterized protein (Fragment)	58.4	46.4	68.6	0.794521	1.17466	1.47845	163.7	299.9	180.2	1.83201	1.10079	0.600867	61.6	49	39.1	0.795455	0.63474	0.797959
A1L4H1	Soluble scavenger receptor cysteine-rich domain-containing protein SSC5D	100.1	93	82.3	0.929071	0.822178	0.884946	126.2	183.7	105	1.45563	0.832013	0.571584	89.8	109	60	1.21381	0.668151	0.550459
J3KN67	Tropomyosin alpha-3 chain	50.3	58.3	237.8	1.15905	4.72763	4.0789	33.7	220.3	113.7	6.53709	3.37389	0.516114	68	112.4	80.5	1.65294	1.18382	0.716192
O00187	Mannan-binding lectin serine protease 2	83.2	90	87.7	1.08173	1.05409	0.974444	181.5	30.3	181.9	0.166942	1.0022	6.0033	75.3	128.5	112.1	1.70651	1.48871	0.872374
O43820	Hyaluronidase-3	95.3	105.2	157.4	1.10388	1.65163	1.4962	73.8	81	67.1	1.09756	0.909214	0.828395	136.5	215.5	55.4	1.57875	0.405861	0.257077
O43866	CD5 antigen-like	69.1	79.9	184.8	1.1563	2.67438	2.31289	72.5	231.2	94.6	3.18897	1.30483	0.40917	58.5	89.9	74.4	1.53675	1.27179	0.827586
O60814	Histone H2B type 1-K	125.8	63	323.2	0.500795	2.56916	5.13016	34.5	172.4	47.7	4.9971	1.38261	0.276682	105.3	59.4	58.2	0.564103	0.552707	0.979798
O75636	Ficolin-3	143	124.4	91.6	0.86993	0.640559	0.736334	116.1	86	88.6	0.740741	0.763135	1.03023	110.3	93.8	78.5	0.850408	0.711695	0.836887
O75882	Attractin	96.6	82.8	139.6	0.857143	1.44513	1.68599	98.2	174	129.6	1.77189	1.31976	0.744828	81.3	73.3	82.7	0.901599	1.01722	1.12824
P00450	Ceruloplasmin	112.5	91.6	111.3	0.814222	0.989333	1.21507	106.1	90	81.4	0.848256	0.767201	0.904444	115.9	72.8	65.7	0.628128	0.566868	0.902473
P00488	Coagulation factor XIII A chain	111.6	89.5	105.4	0.801971	0.944444	1.17765	98.4	88.7	129.5	0.901423	1.31606	1.45998	79.6	98.2	98.8	1.23367	1.24121	1.00611
P00734	Prothrombin	142.3	127	122.4	0.892481	0.860155	0.96378	101.9	95.8	127.3	0.940137	1.24926	1.32881	103.4	71.4	69.9	0.690522	0.676015	0.978992
P00736	Complement C1r subcomponent	76.6	90.7	98.2	1.18407	1.28198	1.08269	117.4	109.4	149.6	0.931857	1.27428	1.36746	67.8	118.5	88.1	1.74779	1.29941	0.74346
P00747	Plasminogen	102.4	97	129.2	0.947266	1.26172	1.33196	89.4	165.8	103.2	1.85459	1.15436	0.622437	107.2	64.4	71.8	0.600746	0.669776	1.11491
P00748	Coagulation factor XII	128.4	111.5	117.7	0.86838	0.916667	1.05561	44	74.3	58.4	1.68864	1.32727	0.786003	105.8	111.6	30.5	1.05482	0.28828	0.273297
P00751	Complement factor B	121.9	106.2	112.3	0.871206	0.921247	1.05744	118.4	130.3	96.7	1.10051	0.816723	0.742134	97.2	66.2	77.7	0.68107	0.799383	1.17372
P01008	Antithrombin-III	116.6	107.1	91	0.918525	0.780446	0.849673	98.6	86.2	108.8	0.874239	1.10345	1.26218	132.4	71.3	67.3	0.53852	0.508308	0.943899
P01024	Complement C3	123.5	119.9	95.6	0.97085	0.774089	0.797331	118.7	113.4	94.1	0.95535	0.792755	0.829806	102.7	69.9	64.4	0.680623	0.627069	0.921316
P01031	Complement C5	107.4	101.6	104.9	0.945996	0.976723	1.03248	110.6	169.1	97.6	1.52893	0.882459	0.577173	94.7	74.5	70	0.786695	0.739176	0.939597
P01042	Kininogen-1	92.6	96.4	117.2	1.04104	1.26566	1.21577	99.6	110.6	99.8	1.11044	1.00201	0.902351	125.9	91.3	86.3	0.725179	0.685465	0.945235
P02724	Glycophorin-A	65.3	55.3	98.7	0.846861	1.51149	1.78481	65.7	53.9	199.1	0.820396	3.03044	3.69388	64	104.6	260.2	1.63437	4.06562	2.48757
P02730	Band 3 anion transport protein	175.5	90.6	76.3	0.516239	0.434758	0.842163	59.6	88.1	109.9	1.47819	1.84396	1.24745	92.3	74.1	92.3	0.802817	1	1.24561
P02743	Serum amyloid P-component	124.3	127	125.8	1.02172	1.01207	0.990551	134	111.9	81.2	0.835075	0.60597	0.725648	103.1	68.3	51.3	0.662464	0.497575	0.751098
P02745	Complement C1q subcomponent subunit A	51.9	51.7	84	0.996146	1.6185	1.62476	72.9	24.6	87.6	0.337449	1.20165	3.56098	62.9	97.9	81.3	1.55644	1.29253	0.830439
P02746	Complement C1q subcomponent subunit B	103.4	91.9	107.6	0.888781	1.04062	1.17084	117.8	124.4	96.8	1.05603	0.821732	0.778135	88.7	116	67.7	1.30778	0.763247	0.583621
P02747	Complement C1q subcomponent subunit C	111.7	91	79.8	0.814682	0.714414	0.876923	142.2	162.9	111.6	1.14557	0.78481	0.685083	102.5	110.8	48.3	1.08098	0.47122	0.435921
P02748	Complement component C9	71.5	74.7	93.2	1.04476	1.3035	1.24766	144.5	62.5	134.8	0.432526	0.932872	2.1568	53.5	115.4	78.7	2.15701	1.47103	0.681976
P02749	Beta-2-glycoprotein 1	156.2	140.6	167.1	0.900128	1.06978	1.18848	64.9	120.6	46.7	1.85824	0.719569	0.387231	102.6	54.7	60.8	0.533138	0.592593	1.11152
P02751	Fibronectin	64.3	80.5	126.2	1.25194	1.96267	1.5677	60.9	139.6	78.4	2.29228	1.28736	0.561605	135.6	108	118	0.79646	0.870206	1.09259
P02753	Retinol-binding protein 4	91	110.1	92.4	1.20989	1.01538	0.839237	72.3	107.7	118	1.48963	1.63209	1.09564	79.7	61.2	30.4	0.76788	0.38143	0.496732
P02760	Protein AMBP	81.2	76.6	112.3	0.94335	1.383	1.46606	114.2	89.5	140.1	0.783713	1.2268	1.56536	92.5	103.9	110.3	1.12324	1.19243	1.0616
P02765	Alpha-2-HS-glycoprotein	99.9	85.5	126	0.855856	1.26126	1.47368	85.9	130.1	78.1	1.51455	0.909197	0.600307	159.3	64.4	81.8	0.404269	0.513497	1.27019
P02766	Transthyretin	77.3	87.9	76.5	1.13713	0.989651	0.870307	115.1	93.4	128.2	0.811468	1.11381	1.37259	183.3	83.4	80.8	0.454992	0.440807	0.968825
P02774	Vitamin D-binding protein	113.9	106.9	125.6	0.938543	1.10272	1.17493	90.9	164.4	73.7	1.80858	0.810781	0.448297	138.9	54.5	70.7	0.392369	0.508999	1.29725
P02786	Transferrin receptor protein 1	58.2	51.9	78	0.891753	1.34021	1.50289	79.6	58	168.8	0.728643	2.1206	2.91034	55	126	191.2	2.29091	3.47636	1.51746
P02790	Hemopexin	125.2	115.5	96.3	0.922524	0.769169	0.833766	139.8	69.7	87.4	0.498569	0.625179	1.25395	96.7	81.5	76.4	0.842813	0.790072	0.937423
P03952	Plasma kallikrein	95.3	108.9	168.3	1.14271	1.766	1.54545	87.3	120.9	83.9	1.38488	0.961054	0.693962	134.6	77.9	81	0.578752	0.601783	1.03979
P04003	C4b-binding protein alpha chain	151	142.4	99.3	0.943046	0.657616	0.697331	96.1	129.3	65.4	1.34547	0.680541	0.5058	128.4	80.5	58	0.626947	0.451713	0.720497
P04004	Vitronectin	96.9	97.5	97.3	1.00619	1.00413	0.997949	117.2	180.8	96.5	1.54266	0.823379	0.533739	120.8	72.6	71.4	0.600993	0.59106	0.983471
P04075	Fructose-bisphosphate aldolase A	64.6	81.3	266.4	1.25851	4.12384	3.27675	85.2	259.5	74.5	3.04577	0.874413	0.287091	85	46.5	29.4	0.547059	0.345882	0.632258
P04196	Histidine-rich glycoprotein	55.1	69.6	80.2	1.26316	1.45554	1.1523	75	22.9	82.4	0.305333	1.09867	3.59825	80.3	187.7	145.9	2.33748	1.81694	0.777304
P04275	von Willebrand factor	39.2	55.9	73.1	1.42602	1.8648	1.30769	87.1	191.1	80.7	2.19403	0.926521	0.422292	112.4	130.5	131	1.16103	1.16548	1.00383
P04406	Glyceraldehyde-3-phosphate dehydrogenase	226.3	88.3	184.8	0.39019	0.816615	2.09287	31.6	147.9	48.9	4.68038	1.54747	0.330629	151.1	36.8	56.3	0.243547	0.372601	1.52989
P04899	Guanine nucleotide-binding protein G(i) subunit alpha-2	86.9	69.5	136.5	0.79977	1.57077	1.96403	138.6	52.1	129.4	0.375902	0.933622	2.48369	69.3	88.4	104	1.27561	1.50072	1.17647
P05106	Integrin beta-3	56.7	38.6	70.2	0.680776	1.2381	1.81865	194.6	54.6	238.4	0.280576	1.22508	4.3663	43.6	107.2	163.5	2.45872	3.75	1.52519
P05155	Plasma protease C1 inhibitor	105.6	100	94.1	0.94697	0.891098	0.941	119.5	74.4	135.4	0.622594	1.13305	1.81989	96.1	86.2	90.4	0.896982	0.940687	1.04872
P05160	Coagulation factor XIII B chain	62.4	51.4	94.8	0.823718	1.51923	1.84436	76	63.1	126.3	0.830263	1.66184	2.00158	80.4	96.2	163.7	1.19652	2.03607	1.70166
P05546	Heparin cofactor 2	109.2	108.9	97.1	0.997253	0.889194	0.891644	85.8	125.1	73.4	1.45804	0.855478	0.586731	166.5	66.9	65.1	0.401802	0.390991	0.973094
P06276	Cholinesterase	104.5	96.2	103.6	0.920574	0.991388	1.07692	136.6	127.3	123.1	0.931918	0.901171	0.967007	76	71.8	73.9	0.944737	0.972368	1.02925
P06396	Gelsolin	119.8	155.2	112	1.29549	0.934891	0.721649	100.8	110	76.3	1.09127	0.756944	0.693636	90.4	77.4	64.1	0.856195	0.709071	0.828165
P06681	Complement C2	95.8	78.9	189.8	0.823591	1.98121	2.40558	88.5	200.1	64.6	2.26102	0.729944	0.322839	97.6	56.7	56.1	0.580943	0.574795	0.989418
P06702	Protein S100-A9	82.1	65.2	68.2	0.794153	0.830694	1.04601	210	86.3	116.7	0.410952	0.555714	1.35226	77.2	106.4	77.7	1.37824	1.00648	0.730263
P06703	Protein S100-A6	82.8	111	291.1	1.34058	3.5157	2.62252	58.3	183.3	63.5	3.14408	1.08919	0.346427	62.6	63.1	37	1.00799	0.591054	0.586371
P07225	Vitamin K-dependent protein S	97.9	90.9	93	0.928498	0.949949	1.0231	120.6	107.8	101.9	0.893864	0.844942	0.945269	93.4	112.5	91.6	1.2045	0.980728	0.814222
P07305	Histone H1.0	176.5	158.5	186.9	0.898017	1.05892	1.17918	46.7	209	33.5	4.47537	0.717345	0.160287	107.8	39.7	32	0.368275	0.296846	0.806045
P07357	Complement component C8 alpha chain	122.2	106.8	108.9	0.873977	0.891162	1.01966	107.6	122.7	122.5	1.14033	1.13848	0.99837	108.1	85	72.8	0.786309	0.673451	0.856471
P07358	Complement component C8 beta chain	58.4	54.4	128.9	0.931507	2.20719	2.36949	122.9	280.1	154.8	2.27909	1.25956	0.55266	47.8	58.9	75.5	1.23222	1.5795	1.28183
P07477	Trypsin-1	49.3	44.7	101.7	0.906694	2.06288	2.27517	54.8	58.5	70.3	1.06752	1.28285	1.20171	36.1	72.2	71.9	2	1.99169	0.995845
P07996	Thrombospondin-1	105.4	75.3	100.1	0.714421	0.949715	1.32935	110.3	123.2	101.3	1.11695	0.918404	0.82224	140.3	82.7	78.5	0.589451	0.559515	0.949214
P08238	Heat shock protein HSP 90-beta	56.1	62.5	247.8	1.11408	4.41711	3.9648	62.8	140.4	111.1	2.23567	1.76911	0.791311	81.7	63	100.3	0.771114	1.22766	1.59206
P08514	Integrin alpha-IIb	70.6	60.7	90.1	0.859773	1.2762	1.48435	172.6	171	141.4	0.99073	0.819235	0.826901	74.3	88.3	92	1.18843	1.23822	1.0419
P08603	Complement factor H	111.9	101.6	117.4	0.907954	1.04915	1.15551	109.8	169	97	1.53916	0.883424	0.573964	96.3	74.7	69.6	0.775701	0.722741	0.931727
P08670	Vimentin	101.5	59.9	316.7	0.590148	3.1202	5.28715	31.8	184.9	19.2	5.81447	0.603774	0.10384	195.8	42.7	35.2	0.21808	0.179775	0.824356
P08697	Alpha-2-antiplasmin	135.4	114.5	71.3	0.845643	0.526588	0.622707	119.8	125.4	93.5	1.04674	0.780467	0.745614	126.9	72.4	67.4	0.570528	0.531127	0.930939
P09871	Complement C1s subcomponent	85.5	76.4	119.9	0.893567	1.40234	1.56937	115.2	118.2	150	1.02604	1.30208	1.26904	90.6	107.9	78.5	1.19095	0.866446	0.727525
P0C0L4	Complement C4-A	120.3	113.3	136	0.941812	1.13051	1.20035	123	111.5	98.1	0.906504	0.797561	0.879821	68.9	64	66.6	0.928882	0.966618	1.04062
P0C0L5	Complement C4-B	116.3	117.3	130.8	1.0086	1.12468	1.11509	126.1	83.8	84.6	0.664552	0.670896	1.00955	98.2	87.5	109.7	0.891039	1.11711	1.25371
P0DJI8	Serum amyloid A-1 protein	62	60.1	57.2	0.969355	0.922581	0.951747	227.1	22.3	144.1	0.0981946	0.634522	6.46188	41	133.3	93.6	3.25122	2.28293	0.702176
P0DJI9	Serum amyloid A-2 protein	43.4	45.5	63.7	1.04839	1.46774	1.4	276.5	16.2	143.7	0.0585895	0.519711	8.87037	30.8	163.5	108	5.30844	3.50649	0.66055
P10314	HLA class I histocompatibility antigen, A-32 alpha chain	36.3	42.5	80.5	1.1708	2.21763	1.89412	108.4	56.4	134.5	0.520295	1.24077	2.38475	36.3	146.8	160.8	4.04408	4.42975	1.09537
P10412	Histone H1.4	87.9	71.3	179.7	0.811149	2.04437	2.52034	77.4	189.8	129	2.4522	1.66667	0.679663	44.1	74.6	71.1	1.69161	1.61224	0.953083
P10643	Complement component C7	119	105.9	152.2	0.889916	1.27899	1.4372	83	120	106.6	1.44578	1.28434	0.888333	95.9	76.8	59.8	0.800834	0.623566	0.778646
P11021	78 kDa glucose-regulated protein	66.6	73.9	157.6	1.10961	2.36637	2.13261	102.3	70.3	165.9	0.687195	1.6217	2.35989	70.2	107.6	112	1.53276	1.59544	1.04089
P11142	Heat shock cognate 71 kDa protein	53.7	44.6	161.7	0.83054	3.01117	3.62556	88.3	112.2	157.1	1.27067	1.77916	1.40018	73	110.9	134.1	1.51918	1.83699	1.2092
P11171	Protein 4.1	75.2	57.2	124.3	0.760638	1.65293	2.17308	77.4	132.2	178.6	1.70801	2.30749	1.35098	57.3	91.9	106	1.60384	1.84991	1.15343
P11226	Mannose-binding protein C	133.3	131.2	160.6	0.984246	1.2048	1.22409	145.9	182.6	144.9	1.25154	0.993146	0.793538	32.7	22.8	24.6	0.697248	0.752294	1.07895
P11277	Spectrin beta chain, erythrocytic	198.9	108.9	142.8	0.547511	0.717949	1.31129	34.2	123.2	143.2	3.60234	4.18713	1.16234	75.3	51.5	98.5	0.683931	1.3081	1.91262
P12109	Collagen alpha-1(VI) chain	64	61.1	104.5	0.954688	1.63281	1.71031	95.6	217.3	114.1	2.27301	1.19351	0.525081	62.9	82.2	64.1	1.30684	1.01908	0.779805
P12259	Coagulation factor V	69.1	81.3	96.2	1.17656	1.39219	1.18327	120.9	84.6	182.4	0.699752	1.50868	2.15603	43.5	138.8	76.4	3.1908	1.75632	0.550432
P13671	Complement component C6	135	115.9	84.2	0.858519	0.623704	0.726488	121.8	218.1	69.4	1.79064	0.569787	0.318203	101.1	58.2	56.9	0.575668	0.562809	0.977663
P13987	CD59 glycoprotein	201.3	124.1	185	0.616493	0.919026	1.49073	75.3	191.4	53.1	2.54183	0.705179	0.277429	71.7	23.8	48	0.331939	0.669456	2.01681
P14151	L-selectin	51.2	48.2	158.2	0.941406	3.08984	3.28216	162.7	59	270.6	0.362631	1.66318	4.58644	30.9	99.4	97	3.21683	3.13916	0.975855
P14174	Macrophage migration inhibitory factor	37.8	47.8	335.2	1.26455	8.86772	7.01255	53.7	136.3	96.6	2.53818	1.79888	0.708731	95.8	51.5	106.4	0.537578	1.11065	2.06602
P14618	Pyruvate kinase PKM	60.9	72.4	212.1	1.18883	3.48276	2.92956	64.5	156.1	91	2.42016	1.41085	0.58296	111.6	90.4	91.7	0.810036	0.821685	1.01438
P14625	Endoplasmin	85.8	89.8	223.6	1.04662	2.60606	2.48998	53.7	189.7	56.1	3.53259	1.04469	0.29573	145.9	71.5	44.6	0.490062	0.305689	0.623776
P15144	Aminopeptidase N	43.9	34.8	67.6	0.792711	1.53986	1.94253	270.9	23	102.4	0.0849022	0.377999	4.45217	38	109.3	136.4	2.87632	3.58947	1.24794
P15169	Carboxypeptidase N catalytic chain	84.2	91	95.6	1.08076	1.13539	1.05055	148	191.4	109.1	1.29324	0.737162	0.57001	66	71.3	67.3	1.0803	1.0197	0.943899
P16157	Ankyrin-1	144.2	99.1	198.7	0.68724	1.37795	2.00505	48.6	209.4	48.5	4.30864	0.997942	0.231614	118.1	59.7	51.6	0.505504	0.436918	0.864322
P16671	Platelet glycoprotein 4	124.6	103.5	109.7	0.830658	0.880417	1.0599	57.1	113.4	74.4	1.98599	1.30298	0.656085	81.3	198.9	43.8	2.44649	0.538745	0.220211
P17936	Insulin-like growth factor-binding protein 3	82.9	60.1	115.9	0.72497	1.39807	1.92845	148.9	85.4	112.1	0.573539	0.752854	1.31265	28.4	49.7	291.2	1.75	10.2535	5.85915
P19823	Inter-alpha-trypsin inhibitor heavy chain H2	97.1	83.1	136.1	0.855819	1.40165	1.63779	101	103.6	101.1	1.02574	1.00099	0.975869	103.2	83.6	93.4	0.810078	0.905039	1.11722
P19827	Inter-alpha-trypsin inhibitor heavy chain H1	108.4	92.1	107.2	0.849631	0.98893	1.16395	103.7	100.7	96.8	0.97107	0.933462	0.961271	109.6	82	82.4	0.748175	0.751825	1.00488
P20742	Pregnancy zone protein	68.6	66.9	76.4	0.975219	1.1137	1.142	136.2	96.4	74.5	0.707783	0.54699	0.772822	111.9	78.1	82.8	0.697945	0.739946	1.06018
P20851	C4b-binding protein beta chain	136.3	130.5	54.2	0.957447	0.397652	0.415326	150.7	53.4	101.5	0.354346	0.673524	1.90075	115.1	116.4	62.7	1.01129	0.544744	0.53866
P22792	Carboxypeptidase N subunit 2	111.3	103.9	91.2	0.933513	0.819407	0.877767	103.1	105.2	86.4	1.02037	0.838021	0.821293	113	82.4	76.9	0.729204	0.680531	0.933252
P23142	Fibulin-1	115.9	115.9	204.1	1	1.761	1.761	52.7	127.1	35	2.41176	0.664137	0.275374	95.9	57.1	30.8	0.595412	0.321168	0.539405
P23528	Cofilin-1	41.8	54	229.9	1.29187	5.5	4.25741	71.7	101.7	81.9	1.41841	1.14226	0.80531	66.7	45.5	107.3	0.682159	1.6087	2.35824
P26038	Moesin	71.2	69.1	104.2	0.970506	1.46348	1.50796	122.2	191.8	153.2	1.56956	1.25368	0.798749	59.7	90.1	99.4	1.50921	1.66499	1.10322
P27105	Erythrocyte band 7 integral membrane protein	86.3	65.4	91.8	0.757822	1.06373	1.40367	61.8	243.1	133.9	3.93366	2.16667	0.550802	47	83.4	117.5	1.77447	2.5	1.40887
P27169	Serum paraoxonase/arylesterase 1	141.7	141.3	87	0.997177	0.613973	0.615711	95.5	58	96.1	0.60733	1.00628	1.6569	117.4	64.5	60.5	0.549404	0.515332	0.937984
P27918	Properdin	107.1	100.5	135.4	0.938375	1.26424	1.34726	88.5	160.4	123.2	1.81243	1.39209	0.76808	98.8	93.2	49.7	0.94332	0.503036	0.533262
P31946	14-3-3 protein beta/alpha	157.4	70.7	339.2	0.449174	2.15502	4.79774	27	185.2	46.8	6.85926	1.73333	0.2527	97.9	54.5	17.9	0.556691	0.18284	0.32844
P32119	Peroxiredoxin-2	122.4	93.9	89.9	0.767157	0.734477	0.957401	10.4	150.5	18.6	14.4712	1.78846	0.123588	114.4	12.9	8.2	0.112762	0.0716783	0.635659
P35542	Serum amyloid A-4 protein	83.1	83.2	90.8	1.0012	1.09266	1.09135	108.8	80.3	143.4	0.738051	1.31801	1.7858	77.2	129.2	117.8	1.67358	1.52591	0.911765
P43652	Afamin	84.2	78.8	117.6	0.935867	1.39667	1.49239	121.5	123.9	83.4	1.01975	0.68642	0.673123	93	88.6	96.4	0.952688	1.03656	1.08804
P46783	40S ribosomal protein S10	80.4	69.4	188.3	0.863184	2.34204	2.71326	41	304.2	62.6	7.41951	1.52683	0.205786	92.4	88.4	64.8	0.95671	0.701299	0.733032
P49221	Protein-glutamine gamma-glutamyltransferase 4	171.6	123.9	95.3	0.722028	0.555361	0.769169	55.6	162.2	57.8	2.91727	1.03957	0.35635	156.8	71.6	49.4	0.456633	0.315051	0.689944
P49913	Cathelicidin antimicrobial peptide	137.4	174.3	136.9	1.26856	0.996361	0.785427	108.5	112.1	50.1	1.03318	0.461751	0.446922	192.3	34.2	51.6	0.177847	0.268331	1.50877
P51948	CDK-activating kinase assembly factor MAT1	230.2	141	169.8	0.612511	0.737619	1.20426	85.5	193.4	69	2.26199	0.807018	0.356774	42.3	28.7	19	0.678487	0.449173	0.662021
P55072	Transitional endoplasmic reticulum ATPase	96.3	95.1	112	0.987539	1.16303	1.17771	63	180.6	52.7	2.86667	0.836508	0.291805	143.4	62.5	68.4	0.435844	0.476987	1.0944
P55201	Peregrin	2.5	2.2	4.8	0.88	1.92	2.18182	3.5	6.4	4	1.82857	1.14286	0.625	2.1	19.1	6.2	9.09524	2.95238	0.324607
P62805	Histone H4	55.4	65	332	1.17329	5.99278	5.10769	49.6	148.7	77.8	2.99798	1.56855	0.523201	41.9	62.6	103.9	1.49403	2.47971	1.65974
P62937	Peptidyl-prolyl cis-trans isomerase A	81	75.5	235.3	0.932099	2.90494	3.11656	60.3	156.9	89.9	2.60199	1.49088	0.572976	89.5	71.2	77.2	0.795531	0.86257	1.08427
P62979	Ubiquitin-40S ribosomal protein S27a	68	66.1	124.2	0.972059	1.82647	1.87897	92.5	174.3	110.4	1.88432	1.19351	0.633391	50.6	96.5	91.2	1.90711	1.80237	0.945078
P68363	Tubulin alpha-1B chain	58.1	72.5	252.9	1.24785	4.35284	3.48828	100.2	76.5	105.4	0.763473	1.0519	1.37778	77.2	89.5	123.1	1.15933	1.59456	1.37542
P68431	Histone H3.1	54.2	60.9	263.4	1.12362	4.85978	4.32512	48.6	174.5	64.3	3.59053	1.32305	0.368481	69.2	179	45.7	2.58671	0.660405	0.255307
P78509	Reelin	104.8	100.4	140.5	0.958015	1.34065	1.3994	59.9	141.8	79.4	2.36728	1.32554	0.559944	95.1	118.9	82.1	1.25026	0.863302	0.690496
P81605	Dermcidin	33.5	27	65.7	0.80597	1.96119	2.43333	65.9	58.5	103.5	0.887709	1.57056	1.76923	36.6	115.5	189	3.15574	5.16393	1.63636
Q05707	Collagen alpha-1(XIV) chain	141.3	122.5	144	0.86695	1.01911	1.17551	95.1	117.5	103.3	1.23554	1.08623	0.879149	69.8	62.7	70.2	0.898281	1.00573	1.11962
Q06033	Inter-alpha-trypsin inhibitor heavy chain H3	102.3	101.3	118.4	0.990225	1.15738	1.16881	125.8	109	112.7	0.866455	0.895866	1.03394	93.6	88	84.9	0.940171	0.907051	0.964773
Q07954	Prolow-density lipoprotein receptor-related protein 1	45.6	45.2	77.1	0.991228	1.69079	1.70575	83.5	35.9	118.7	0.42994	1.42156	3.30641	39.4	69.4	60.5	1.76142	1.53553	0.871758
Q08380	Galectin-3-binding protein	75.7	75.5	91.6	0.997358	1.21004	1.21325	125.9	116.4	130.5	0.924543	1.03654	1.12113	153.8	86.8	75.8	0.564369	0.492848	0.873272
Q13093	Platelet-activating factor acetylhydrolase	97.6	89.6	189.4	0.918033	1.94057	2.11384	89	215.2	93.1	2.41798	1.04607	0.432621	76	68.6	73.1	0.902632	0.961842	1.0656
Q13201	Multimerin-1	132	57.1	95.3	0.432576	0.72197	1.669	92	38.4	215.9	0.417391	2.34674	5.6224	111.5	95.4	100.8	0.855605	0.904036	1.0566
Q14624	Inter-alpha-trypsin inhibitor heavy chain H4	110.3	102.9	119	0.93291	1.07888	1.15646	104.1	107.1	84.6	1.02882	0.81268	0.789916	102.8	75.7	73.2	0.736381	0.712062	0.966975
Q15485	Ficolin-2	87.4	83.5	102.7	0.955378	1.17506	1.22994	106.4	61.5	97	0.578008	0.911654	1.57724	114.2	143.7	90	1.25832	0.788091	0.626305
Q15848	Adiponectin	45.2	58.2	96.4	1.28761	2.13274	1.65636	150.9	292.6	238.1	1.93903	1.57787	0.813739	27	40.7	30.3	1.50741	1.12222	0.744472
Q16787	Laminin subunit alpha-3	41.7	48.6	71.5	1.16547	1.71463	1.47119	71.9	48.6	153.6	0.675939	2.1363	3.16049	50.6	188.5	102.6	3.7253	2.02767	0.544297
Q6FI13	Histone H2A type 2-A	153.6	48.9	187	0.318359	1.21745	3.82413	30.2	140.4	83.4	4.64901	2.76159	0.594017	104.3	117.9	55.3	1.13039	0.530201	0.469042
Q6S8J3	POTE ankyrin domain family member E	26	37.8	118.1	1.45385	4.54231	3.12434	56.5	43	121.6	0.761062	2.15221	2.82791	37	95.7	111.3	2.58649	3.00811	1.16301
Q6UWD8	Transmembrane protein C16orf54	51.8	57.1	111.2	1.10232	2.14672	1.94746	95.3	89.9	140.3	0.943337	1.47219	1.56062	76.7	163.6	184.8	2.13299	2.40939	1.12958
Q7RTY7	Ovochymase-1	53.3	44.1	78.2	0.827392	1.46717	1.77324	68.8	107.2	119.6	1.55814	1.73837	1.11567	41.3	69.1	69.3	1.67312	1.67797	1.00289
Q8NI99	Angiopoietin-related protein 6	118.1	117.6	113.2	0.995766	0.95851	0.962585	137.7	175.8	98.7	1.27669	0.716776	0.561433	92.5	70.5	57.7	0.762162	0.623784	0.81844
Q8TCU4	Alstrom syndrome protein 1	72.4	82.1	235.4	1.13398	3.25138	2.86724	72.2	282.6	85.8	3.91413	1.18837	0.303609	42.3	41.3	67.5	0.976359	1.59574	1.63438
Q8WZ42	Titin	151.8	66.7	94.1	0.439394	0.619895	1.41079	54.1	113.5	141.4	2.09797	2.61368	1.24581	102.4	187.9	70.4	1.83496	0.6875	0.374667
Q92496	Complement factor H-related protein 4	154.9	142.9	130.8	0.922531	0.844416	0.915325	74.2	79.8	89.7	1.07547	1.20889	1.12406	126.7	79.1	68.9	0.624309	0.543804	0.871049
Q92954	Proteoglycan 4	125.5	126	124.2	1.00398	0.989641	0.985714	110.4	187.9	99.1	1.70199	0.897645	0.527408	74	67.6	41.2	0.913514	0.556757	0.609467
Q96DA0	Zymogen granule protein 16 homolog B	12	9.8	33.9	0.816667	2.825	3.45918	17.7	21.4	831.7	1.20904	46.9887	38.8645	8.9	29.1	12.2	3.26966	1.37079	0.419244
Q96H78	Solute carrier family 25 member 44	299.4	90.8	115	0.303273	0.384102	1.26652	82.7	44.9	78.7	0.542926	0.951632	1.75278	41.5	71.8	41.4	1.73012	0.99759	0.576602
Q96Q89	Kinesin-like protein KIF20B	101.5	232	61.5	2.28571	0.605911	0.265086	205	65.8	155.2	0.320976	0.757073	2.35866	46.6	95.3	29.7	2.04506	0.637339	0.311647
Q9BWP8	Collectin-11	85.2	82.1	193.5	0.963615	2.27113	2.35688	91	132.9	97.9	1.46044	1.07582	0.736644	82	69.3	90.2	0.845122	1.1	1.30159
Q9H4G4	Golgi-associated plant pathogenesis-related protein 1	44.4	56.2	96.7	1.26577	2.17793	1.72064	178.7	172.7	216	0.966424	1.20873	1.25072	40.7	73.1	103	1.79607	2.53071	1.40903
Q9HC84	Mucin-5B	39.4	34.9	140.3	0.885787	3.56091	4.02006	54.4	60.9	92.8	1.11949	1.70588	1.52381	38.7	191.8	243.5	4.95607	6.29199	1.26955
Q9HCS7	Pre-mRNA-splicing factor SYF1	194.5	192.6	127.8	0.990231	0.657069	0.663551	43.3	146.1	65.2	3.37413	1.50577	0.44627	88.3	84.5	30.8	0.956965	0.348811	0.364497
Q9NZR1	Tropomodulin-2	63.9	49.3	604.3	0.771518	9.45696	12.2576	27.3	175.8	10.6	6.43956	0.388278	0.0602958	41.5	11.6	12.3	0.279518	0.296386	1.06034
Q9UHG3	Prenylcysteine oxidase 1	94.9	146.5	141.5	1.54373	1.49104	0.96587	86.5	51.5	75.5	0.595376	0.872832	1.46602	109.1	109.9	60.8	1.00733	0.557287	0.55323
Q9ULM3	YEATS domain-containing protein 2	15.9	16.4	30.6	1.03145	1.92453	1.86585	28.3	23.4	58.3	0.826855	2.06007	2.49145	15.2	49.5	34.7	3.25658	2.28289	0.70101
Q9Y6Z7	Collectin-10	52.5	57.1	150.2	1.08762	2.86095	2.63047	104.7	76.9	174.9	0.734479	1.67049	2.27438	71.3	112.1	154.6	1.57223	2.1683	1.37913
