# Supplementary material for: Dynamic Landscape of Extracellular Vesicle-Associated Proteins Is Related to Treatment Response of Patients with Metastatic Breast Cancer
Source: Membranes (Basel). 2021 Nov 16;11(11):880. doi: 10.3390/membranes11110880 (PMC8619728; doi:10.3390/membranes11110880)
Supplement: Supplementary file 1 [file membranes-11-00880-s001.zip › Supplementary Data_Table S2_RESPONDER_full data.xlsx]

## Sheet: R 1vs2 up
		Relative Quantitation			Fold Change
ID	Name	R1	R2	R3	R 1:2	R 1:3	R 2:3	Log FC 1:2
P31946	14-3-3 protein beta/alpha	27	185.2	46.8	6.85926	1.73333	0.2527	4.74911
P46783	40S ribosomal protein S10	41	304.2	62.6	7.41951	1.52683	0.205786	4.94275
Q15848	Adiponectin	150.9	292.6	238.1	1.93903	1.57787	0.813739	1.63316
P02765	Alpha-2-HS-glycoprotein	85.9	130.1	78.1	1.51455	0.909197	0.600307	1.02381
Q8TCU4	Alstrom syndrome protein 1	72.2	282.6	85.8	3.91413	1.18837	0.303609	3.3655
P16157	Ankyrin-1	48.6	209.4	48.5	4.30864	0.997942	0.231614	3.60234
O75882	Attractin	98.2	174	129.6	1.77189	1.31976	0.744828	1.41085
P02749	Beta-2-glycoprotein 1	64.9	120.6	46.7	1.85824	0.719569	0.387231	1.5282
O43866	CD5 antigen-like	72.5	231.2	94.6	3.18897	1.30483	0.40917	2.86016
P13987	CD59 glycoprotein	75.3	191.4	53.1	2.54183	0.705179	0.277429	2.30078
P51948	CDK-activating kinase assembly factor MAT1	85.5	193.4	69	2.26199	0.807018	0.356774	2.01311
P10909	Clusterin	98.6	148.8	82.4	1.50913	0.8357	0.553763	1.01496
P00748	Coagulation factor XII	44	74.3	58.4	1.68864	1.32727	0.786003	1.29215
P12109	Collagen alpha-1(VI) chain	95.6	217.3	114.1	2.27301	1.19351	0.525081	2.0251
P06681	Complement C2	88.5	200.1	64.6	2.26102	0.729944	0.322839	2.01205
P01031	Complement C5	110.6	169.1	97.6	1.52893	0.882459	0.577173	1.04712
P13671	Complement component C6	121.8	218.1	69.4	1.79064	0.569787	0.318203	1.4368
P07358	Complement component C8 beta chain	122.9	280.1	154.8	2.27909	1.25956	0.55266	2.03168
P08603	Complement factor H	109.8	169	97	1.53916	0.883424	0.573964	1.06356
P14625	Endoplasmin	53.7	189.7	56.1	3.53259	1.04469	0.29573	3.11255
P27105	Erythrocyte band 7 integral membrane protein	61.8	243.1	133.9	3.93366	2.16667	0.550802	3.37777
P02751	Fibronectin	60.9	139.6	78.4	2.29228	1.28736	0.561605	2.04592
P23142	Fibulin-1	52.7	127.1	35	2.41176	0.664137	0.275374	2.17123
P04075	Fructose-bisphosphate aldolase A	85.2	259.5	74.5	3.04577	0.874413	0.287091	2.74686
P04406	Glyceraldehyde-3-phosphate dehydrogenase	31.6	147.9	48.9	4.68038	1.54747	0.330629	3.80644
P08238	Heat shock protein HSP 90-beta	62.8	140.4	111.1	2.23567	1.76911	0.791311	1.98424
P07305	Histone H1.0	46.7	209	33.5	4.47537	0.717345	0.160287	3.69598
P10412	Histone H1.4	77.4	189.8	129	2.4522	1.66667	0.679663	2.21224
Q6FI13	Histone H2A type 2-A	30.2	140.4	83.4	4.64901	2.76159	0.594017	3.78985
O60814	Histone H2B type 1-K	34.5	172.4	47.7	4.9971	1.38261	0.276682	3.96793
P68431	Histone H3.1	48.6	174.5	64.3	3.59053	1.32305	0.368481	3.15268
P62805	Histone H4	49.6	148.7	77.8	2.99798	1.56855	0.523201	2.70785
P14174	Macrophage migration inhibitory factor	53.7	136.3	96.6	2.53818	1.79888	0.708731	2.29723
P26038	Moesin	122.2	191.8	153.2	1.56956	1.25368	0.798749	1.1118
Q7RTY7	Ovochymase-1	68.8	107.2	119.6	1.55814	1.73837	1.11567	1.09379
P62937	Peptidyl-prolyl cis-trans isomerase A	60.3	156.9	89.9	2.60199	1.49088	0.572976	2.35847
P55201	Peregrin	3.5	6.4	4	1.82857	1.14286	0.625	1.4885
P32119	Peroxiredoxin-2	10.4	150.5	18.6	14.4712	1.78846	0.123588	6.59035
P00747	Plasminogen	89.4	165.8	103.2	1.85459	1.15436	0.622437	1.52334
P16671	Platelet glycoprotein 4	57.1	113.4	74.4	1.98599	1.30298	0.656085	1.69217
Q13093	Platelet-activating factor acetylhydrolase	89	215.2	93.1	2.41798	1.04607	0.432621	2.17758
Q9HCS7	Pre-mRNA-splicing factor SYF1	43.3	146.1	65.2	3.37413	1.50577	0.44627	2.99937
P27918	Properdin	88.5	160.4	123.2	1.81243	1.39209	0.76808	1.46663
P11171	Protein 4.1	77.4	132.2	178.6	1.70801	2.30749	1.35098	1.32028
P06703	Protein S100-A6	58.3	183.3	63.5	3.14408	1.08919	0.346427	2.82521
P49221	Protein-glutamine gamma-glutamyltransferase 4	55.6	162.2	57.8	2.91727	1.03957	0.35635	2.64054
Q92954	Proteoglycan 4	110.4	187.9	99.1	1.70199	0.897645	0.527408	1.31158
A6NJ16	Putative V-set and immunoglobulin domain-containing-like protein IGHV4 OR15-8	44.4	132.5	28.5	2.98423	0.641892	0.215094	2.69652
P14618	Pyruvate kinase PKM	64.5	156.1	91	2.42016	1.41085	0.58296	2.1798
P78509	Reelin	59.9	141.8	79.4	2.36728	1.32554	0.559944	2.12532
P11277	Spectrin beta chain, erythrocytic	34.2	123.2	143.2	3.60234	4.18713	1.16234	3.16077
Q8WZ42	Titin	54.1	113.5	141.4	2.09797	2.61368	1.24581	1.82745
P55072	Transitional endoplasmic reticulum ATPase	63	180.6	52.7	2.86667	0.836508	0.291805	2.59739
Q9NZR1	Tropomodulin-2	27.3	175.8	10.6	6.43956	0.388278	0.0602958	4.59339
J3KN67	Tropomyosin alpha-3 chain	33.7	220.3	113.7	6.53709	3.37389	0.516114	4.63047
P62979	Ubiquitin-40S ribosomal protein S27a	92.5	174.3	110.4	1.88432	1.19351	0.633391	1.56257
A0A0G2JRQ6	Uncharacterized protein (Fragment)	163.7	299.9	180.2	1.83201	1.10079	0.600867	1.49313
P08670	Vimentin	31.8	184.9	19.2	5.81447	0.603774	0.10384	4.34155
P02774	Vitamin D-binding protein	90.9	164.4	73.7	1.80858	0.810781	0.448297	1.46139
P04004	Vitronectin	117.2	180.8	96.5	1.54266	0.823379	0.533739	1.06917
P04275	von Willebrand factor	87.1	191.1	80.7	2.19403	0.926521	0.422292	1.93787

## Sheet: R 1vs3 up
		Relative Quantitation			Fold Change
ID	Name	R1	R2	R3	R 1:2	R 1:3	R 2:3	Log FC 1:3
P31946	14-3-3 protein beta/alpha	27	185.2	46.8	6.85926	1.73333	0.2527	1.35658
P46783	40S ribosomal protein S10	41	304.2	62.6	7.41951	1.52683	0.205786	1.04372
P11021	78 kDa glucose-regulated protein	102.3	70.3	165.9	0.687195	1.6217	2.35989	1.1924
Q15848	Adiponectin	150.9	292.6	238.1	1.93903	1.57787	0.813739	1.12482
P02730	Band 3 anion transport protein	59.6	88.1	109.9	1.47819	1.84396	1.24745	1.50917
P12259	Coagulation factor V	120.9	84.6	182.4	0.699752	1.50868	2.15603	1.01424
P05160	Coagulation factor XIII B chain	76	63.1	126.3	0.830263	1.66184	2.00158	1.2527
Q9Y6Z7	Collectin-10	104.7	76.9	174.9	0.734479	1.67049	2.27438	1.2655
P81605	Dermcidin	65.9	58.5	103.5	0.887709	1.57056	1.76923	1.11337
P27105	Erythrocyte band 7 integral membrane protein	61.8	243.1	133.9	3.93366	2.16667	0.550802	1.90692
P04406	Glyceraldehyde-3-phosphate dehydrogenase	31.6	147.9	48.9	4.68038	1.54747	0.330629	1.07684
P02724	Glycophorin-A	65.7	53.9	199.1	0.820396	3.03044	3.69388	2.73441
P11142	Heat shock cognate 71 kDa protein	88.3	112.2	157.1	1.27067	1.77916	1.40018	1.42094
P08238	Heat shock protein HSP 90-beta	62.8	140.4	111.1	2.23567	1.76911	0.791311	1.40697
P10412	Histone H1.4	77.4	189.8	129	2.4522	1.66667	0.679663	1.25985
Q6FI13	Histone H2A type 2-A	30.2	140.4	83.4	4.64901	2.76159	0.594017	2.50529
P62805	Histone H4	49.6	148.7	77.8	2.99798	1.56855	0.523201	1.11021
Q16787	Laminin subunit alpha-3	71.9	48.6	153.6	0.675939	2.1363	3.16049	1.87211
P14151	L-selectin	162.7	59	270.6	0.362631	1.66318	4.58644	1.25469
P14174	Macrophage migration inhibitory factor	53.7	136.3	96.6	2.53818	1.79888	0.708731	1.44813
Q9HC84	Mucin-5B	54.4	60.9	92.8	1.11949	1.70588	1.52381	1.31721
Q13201	Multimerin-1	92	38.4	215.9	0.417391	2.34674	5.6224	2.10382
Q7RTY7	Ovochymase-1	68.8	107.2	119.6	1.55814	1.73837	1.11567	1.36374
P32119	Peroxiredoxin-2	10.4	150.5	18.6	14.4712	1.78846	0.123588	1.4338
Q6S8J3	POTE ankyrin domain family member E	56.5	43	121.6	0.761062	2.15221	2.82791	1.89041
P11171	Protein 4.1	77.4	132.2	178.6	1.70801	2.30749	1.35098	2.06223
P02753	Retinol-binding protein 4	72.3	107.7	118	1.48963	1.63209	1.09564	1.20814
P11277	Spectrin beta chain, erythrocytic	34.2	123.2	143.2	3.60234	4.18713	1.16234	3.53179
Q8WZ42	Titin	54.1	113.5	141.4	2.09797	2.61368	1.24581	2.36952
P02786	Transferrin receptor protein 1	79.6	58	168.8	0.728643	2.1206	2.91034	1.85392
J3KN67	Tropomyosin alpha-3 chain	33.7	220.3	113.7	6.53709	3.37389	0.516114	2.99919
Q9ULM3	YEATS domain-containing protein 2	28.3	23.4	58.3	0.826855	2.06007	2.49145	1.7825
Q96DA0	Zymogen granule protein 16 homolog B	17.7	21.4	831.7	1.20904	46.9887	38.8645	9.49504

## Sheet: R 2vs3 up
		Relative Quantitation			Fold Change
ID	Name	R1	R2	R3	R 1:2	R 1:3	R 2:3	Log FC 2:3
Q96DA0	Zymogen granule protein 16 homolog B	17.7	21.4	831.7	1.20904	46.9887	38.8645	9.02687
P0DJI9	Serum amyloid A-2 protein	276.5	16.2	143.7	0.0585895	0.519711	8.87037	5.38324
P0DJI8	Serum amyloid A-1 protein	227.1	22.3	144.1	0.0981946	0.634522	6.46188	4.60193
O00187	Mannan-binding lectin serine protease 2	181.5	30.3	181.9	0.166942	1.0022	6.0033	4.42038
Q13201	Multimerin-1	92	38.4	215.9	0.417391	2.34674	5.6224	4.25871
P14151	L-selectin	162.7	59	270.6	0.362631	1.66318	4.58644	3.75644
P15144	Aminopeptidase N	270.9	23	102.4	0.0849022	0.377999	4.45217	3.68316
P05106	Integrin beta-3	194.6	54.6	238.4	0.280576	1.22508	4.3663	3.63512
P02724	Glycophorin-A	65.7	53.9	199.1	0.820396	3.03044	3.69388	3.22266
P04196	Histidine-rich glycoprotein	75	22.9	82.4	0.305333	1.09867	3.59825	3.15797
P02745	Complement C1q subcomponent subunit A	72.9	24.6	87.6	0.337449	1.20165	3.56098	3.13229
Q07954	Prolow-density lipoprotein receptor-related protein 1	83.5	35.9	118.7	0.42994	1.42156	3.30641	2.94936
Q16787	Laminin subunit alpha-3	71.9	48.6	153.6	0.675939	2.1363	3.16049	2.83805
P02786	Transferrin receptor protein 1	79.6	58	168.8	0.728643	2.1206	2.91034	2.63468
Q6S8J3	POTE ankyrin domain family member E	56.5	43	121.6	0.761062	2.15221	2.82791	2.56381
Q9ULM3	YEATS domain-containing protein 2	28.3	23.4	58.3	0.826855	2.06007	2.49145	2.2514
P04899	Guanine nucleotide-binding protein G(i) subunit alpha-2	138.6	52.1	129.4	0.375902	0.933622	2.48369	2.2437
P10314	HLA class I histocompatibility antigen, A-32 alpha chain	108.4	56.4	134.5	0.520295	1.24077	2.38475	2.14345
P11021	78 kDa glucose-regulated protein	102.3	70.3	165.9	0.687195	1.6217	2.35989	2.1176
Q96Q89	Kinesin-like protein KIF20B	205	65.8	155.2	0.320976	0.757073	2.35866	2.11632
Q9Y6Z7	Collectin-10	104.7	76.9	174.9	0.734479	1.67049	2.27438	2.02658
P02748	Complement component C9	144.5	62.5	134.8	0.432526	0.932872	2.1568	1.89566
P12259	Coagulation factor V	120.9	84.6	182.4	0.699752	1.50868	2.15603	1.89478
P05160	Coagulation factor XIII B chain	76	63.1	126.3	0.830263	1.66184	2.00158	1.71146
P20851	C4b-binding protein beta chain	150.7	53.4	101.5	0.354346	0.673524	1.90075	1.58398
P05155	Plasma protease C1 inhibitor	119.5	74.4	135.4	0.622594	1.13305	1.81989	1.47677
P35542	Serum amyloid A-4 protein	108.8	80.3	143.4	0.738051	1.31801	1.7858	1.43013
P81605	Dermcidin	65.9	58.5	103.5	0.887709	1.57056	1.76923	1.40714
Q96H78	Solute carrier family 25 member 44	82.7	44.9	78.7	0.542926	0.951632	1.75278	1.3841
P27169	Serum paraoxonase/arylesterase 1	95.5	58	96.1	0.60733	1.00628	1.6569	1.24535
Q15485	Ficolin-2	106.4	61.5	97	0.578008	0.911654	1.57724	1.12383
P02760	Protein AMBP	114.2	89.5	140.1	0.783713	1.2268	1.56536	1.10519
Q6UWD8	Transmembrane protein C16orf54	95.3	89.9	140.3	0.943337	1.47219	1.56062	1.09771
Q9HC84	Mucin-5B	54.4	60.9	92.8	1.11949	1.70588	1.52381	1.03884

## Sheet: Overlapping up
			Relative Quantitation
Time point		Name	R1	R2	R3
1:2 and 1:3	P32119	Peroxiredoxin-2	10.4	150.5	18.6
1:2 and 1:3	P46783	40S ribosomal protein S10	41	304.2	62.6
1:2 and 1:3	P31946	14-3-3 protein beta/alpha	27	185.2	46.8
1:2 and 1:3	J3KN67	Tropomyosin alpha-3 chain	33.7	220.3	113.7
1:2 and 1:3	P04406	Glyceraldehyde-3-phosphate dehydrogenase	31.6	147.9	48.9
1:2 and 1:3	Q6FI13	Histone H2A type 2-A	30.2	140.4	83.4
1:2 and 1:3	P27105	Erythrocyte band 7 integral membrane protein	61.8	243.1	133.9
1:2 and 1:3	P11277	Spectrin beta chain, erythrocytic	34.2	123.2	143.2
1:2 and 1:3	P62805	Histone H4	49.6	148.7	77.8
1:2 and 1:3	P14174	Macrophage migration inhibitory factor	53.7	136.3	96.6
1:2 and 1:3	P10412	Histone H1.4	77.4	189.8	129
1:2 and 1:3	P08238	Heat shock protein HSP 90-beta	62.8	140.4	111.1
1:2 and 1:3	Q8WZ42	Titin	54.1	113.5	141.4
1:2 and 1:3	Q15848	Adiponectin	150.9	292.6	238.1
1:2 and 1:3	P11171	Protein 4.1	77.4	132.2	178.6
1:2 and 1:3	Q7RTY7	Ovochymase-1	68.8	107.2	119.6
1:2 and 2:3	Q96DA0	Zymogen granule protein 16 homolog B	17.7	21.4	831.7
1:3 and 2:3	P02724	Glycophorin-A	65.7	53.9	199.1
1:3 and 2:3	Q13201	Multimerin-1	92	38.4	215.9
1:3 and 2:3	Q6S8J3	POTE ankyrin domain family member E	56.5	43	121.6
1:3 and 2:3	Q16787	Laminin subunit alpha-3	71.9	48.6	153.6
1:3 and 2:3	P02786	Transferrin receptor protein 1	79.6	58	168.8
1:3 and 2:3	Q9ULM3	YEATS domain-containing protein 2	28.3	23.4	58.3
1:3 and 2:3	Q9HC84	Mucin-5B	54.4	60.9	92.8
1:3 and 2:3	Q9Y6Z7	Collectin-10	104.7	76.9	174.9
1:3 and 2:3	P14151	L-selectin	162.7	59	270.6
1:3 and 2:3	P05160	Coagulation factor XIII B chain	76	63.1	126.3
1:3 and 2:3	P11021	78 kDa glucose-regulated protein	102.3	70.3	165.9
1:3 and 2:3	P81605	Dermcidin	65.9	58.5	103.5
1:3 and 2:3	P12259	Coagulation factor V	120.9	84.6	182.4

## Sheet: R 1vs2 down
		Relative Quantitation			Fold Change
ID	Name	R1	R2	R3	R 1:2	R 1:3	R 2:3	Log FC 1:2
P0C0L5	Complement C4-B	126.1	83.8	84.6	0.664552	0.670896	1.00955	-1.00784
P05155	Plasma protease C1 inhibitor	119.5	74.4	135.4	0.622594	1.13305	1.81989	-1.16868
P27169	Serum paraoxonase/arylesterase 1	95.5	58	96.1	0.60733	1.00628	1.6569	-1.2299
Q9UHG3	Prenylcysteine oxidase 1	86.5	51.5	75.5	0.595376	0.872832	1.46602	-1.27893
Q15485	Ficolin-2	106.4	61.5	97	0.578008	0.911654	1.57724	-1.35195
P17936	Insulin-like growth factor-binding protein 3	148.9	85.4	112.1	0.573539	0.752854	1.31265	-1.37109
Q96H78	Solute carrier family 25 member 44	82.7	44.9	78.7	0.542926	0.951632	1.75278	-1.50637
P10314	HLA class I histocompatibility antigen, A-32 alpha chain	108.4	56.4	134.5	0.520295	1.24077	2.38475	-1.61138
P02790	Hemopexin	139.8	69.7	87.4	0.498569	0.625179	1.25395	-1.71658
P02748	Complement component C9	144.5	62.5	134.8	0.432526	0.932872	2.1568	-2.06704
Q07954	Prolow-density lipoprotein receptor-related protein 1	83.5	35.9	118.7	0.42994	1.42156	3.30641	-2.08183
Q13201	Multimerin-1	92	38.4	215.9	0.417391	2.34674	5.6224	-2.15489
P06702	Protein S100-A9	210	86.3	116.7	0.410952	0.555714	1.35226	-2.19323
P04899	Guanine nucleotide-binding protein G(i) subunit alpha-2	138.6	52.1	129.4	0.375902	0.933622	2.48369	-2.4131
P14151	L-selectin	162.7	59	270.6	0.362631	1.66318	4.58644	-2.50175
P20851	C4b-binding protein beta chain	150.7	53.4	101.5	0.354346	0.673524	1.90075	-2.55874
P02745	Complement C1q subcomponent subunit A	72.9	24.6	87.6	0.337449	1.20165	3.56098	-2.67925
Q96Q89	Kinesin-like protein KIF20B	205	65.8	155.2	0.320976	0.757073	2.35866	-2.80268
P04196	Histidine-rich glycoprotein	75	22.9	82.4	0.305333	1.09867	3.59825	-2.9259
P05106	Integrin beta-3	194.6	54.6	238.4	0.280576	1.22508	4.3663	-3.13446
O00187	Mannan-binding lectin serine protease 2	181.5	30.3	181.9	0.166942	1.0022	6.0033	-4.41495
P0DJI8	Serum amyloid A-1 protein	227.1	22.3	144.1	0.0981946	0.634522	6.46188	-5.72381
P15144	Aminopeptidase N	270.9	23	102.4	0.0849022	0.377999	4.45217	-6.08253
P0DJI9	Serum amyloid A-2 protein	276.5	16.2	143.7	0.0585895	0.519711	8.87037	-6.9974

## Sheet: R 1vs3 down
		Relative Quantitation			Fold Change
ID	Name	R1	R2	R3	R 1:2	R 1:3	R 2:3	Log FC 1:3
P23142	Fibulin-1	52.7	127.1	35	2.41176	0.664137	0.275374	-1.00938
P0DJI8	Serum amyloid A-1 protein	227.1	22.3	144.1	0.0981946	0.634522	6.46188	-1.12188
Q92954	Proteoglycan 4	102	108.1	64.5	1.0598	0.632353	0.59667	-1.13033
P02790	Hemopexin	139.8	69.7	87.4	0.498569	0.625179	1.25395	-1.15847
P02743	Serum amyloid P-component	134	111.9	81.2	0.835075	0.60597	0.725648	-1.23543
P08670	Vimentin	31.8	184.9	19.2	5.81447	0.603774	0.10384	-1.24439
P13671	Complement component C6	121.8	218.1	69.4	1.79064	0.569787	0.318203	-1.38728
P06702	Protein S100-A9	210	86.3	116.7	0.410952	0.555714	1.35226	-1.44896
P01011	Alpha-1-antichymotrypsin	136.9	100.8	75.1	0.736304	0.548576	0.74504	-1.48084
P20742	Pregnancy zone protein	136.2	96.4	74.5	0.707783	0.54699	0.772822	-1.48798
P0DJI9	Serum amyloid A-2 protein	276.5	16.2	143.7	0.0585895	0.519711	8.87037	-1.61415
P49913	Cathelicidin antimicrobial peptide	108.5	112.1	50.1	1.03318	0.461751	0.446922	-1.90578
Q9NZR1	Tropomodulin-2	27.3	175.8	10.6	6.43956	0.388278	0.0602958	-2.3332
P15144	Aminopeptidase N	270.9	23	102.4	0.0849022	0.377999	4.45217	-2.39938

## Sheet: R 2vs3 down
		Relative Quantitation			Fold Change
ID	Name	R1	R2	R3	R 1:2	R 1:3	R 2:3	Log FC 2:3
P16671	Platelet glycoprotein 4	57.1	113.4	74.4	1.98599	1.30298	0.656085	-1.03946
P62979	Ubiquitin-40S ribosomal protein S27a	92.5	174.3	110.4	1.88432	1.19351	0.633391	-1.12628
P55201	Peregrin	3.5	6.4	4	1.82857	1.14286	0.625	-1.15917
P00747	Plasminogen	89.4	165.8	103.2	1.85459	1.15436	0.622437	-1.16931
A0A0G2JRQ6	Uncharacterized protein (Fragment)	163.7	299.9	180.2	1.83201	1.10079	0.600867	-1.25629
P02765	Alpha-2-HS-glycoprotein	85.9	130.1	78.1	1.51455	0.909197	0.600307	-1.25859
Q6FI13	Histone H2A type 2-A	30.2	140.4	83.4	4.64901	2.76159	0.594017	-1.28457
P05546	Heparin cofactor 2	85.8	125.1	73.4	1.45804	0.855478	0.586731	-1.31501
P14618	Pyruvate kinase PKM	64.5	156.1	91	2.42016	1.41085	0.58296	-1.33091
P01031	Complement C5	110.6	169.1	97.6	1.52893	0.882459	0.577173	-1.35551
P08603	Complement factor H	109.8	169	97	1.53916	0.883424	0.573964	-1.36926
P62937	Peptidyl-prolyl cis-trans isomerase A	60.3	156.9	89.9	2.60199	1.49088	0.572976	-1.37351
A1L4H1	Soluble scavenger receptor cysteine-rich domain-containing protein SSC5D	126.2	183.7	105	1.45563	0.832013	0.571584	-1.37951
P15169	Carboxypeptidase N catalytic chain	148	191.4	109.1	1.29324	0.737162	0.57001	-1.38631
P02751	Fibronectin	60.9	139.6	78.4	2.29228	1.28736	0.561605	-1.42295
Q8NI99	Angiopoietin-related protein 6	137.7	175.8	98.7	1.27669	0.716776	0.561433	-1.4237
P78509	Reelin	59.9	141.8	79.4	2.36728	1.32554	0.559944	-1.43026
P10909	Clusterin	98.6	148.8	82.4	1.50913	0.8357	0.553763	-1.45763
P07358	Complement component C8 beta chain	122.9	280.1	154.8	2.27909	1.25956	0.55266	-1.46255
P27105	Erythrocyte band 7 integral membrane protein	61.8	243.1	133.9	3.93366	2.16667	0.550802	-1.47085
P04004	Vitronectin	117.2	180.8	96.5	1.54266	0.823379	0.533739	-1.54846
Q92954	Proteoglycan 4	110.4	187.9	99.1	1.70199	0.897645	0.527408	-1.57789
P12109	Collagen alpha-1(VI) chain	95.6	217.3	114.1	2.27301	1.19351	0.525081	-1.5888
P62805	Histone H4	49.6	148.7	77.8	2.99798	1.56855	0.523201	-1.59765
J3KN67	Tropomyosin alpha-3 chain	33.7	220.3	113.7	6.53709	3.37389	0.516114	-1.63128
P04003	C4b-binding protein alpha chain	96.1	129.3	65.4	1.34547	0.680541	0.5058	-1.68106
P02774	Vitamin D-binding protein	90.9	164.4	73.7	1.80858	0.810781	0.448297	-1.97871
P49913	Cathelicidin antimicrobial peptide	108.5	112.1	50.1	1.03318	0.461751	0.446922	-1.98629
Q9HCS7	Pre-mRNA-splicing factor SYF1	43.3	146.1	65.2	3.37413	1.50577	0.44627	-1.98989
Q13093	Platelet-activating factor acetylhydrolase	89	215.2	93.1	2.41798	1.04607	0.432621	-2.0665
P04275	von Willebrand factor	87.1	191.1	80.7	2.19403	0.926521	0.422292	-2.1261
O43866	CD5 antigen-like	72.5	231.2	94.6	3.18897	1.30483	0.40917	-2.20395
P02749	Beta-2-glycoprotein 1	64.9	120.6	46.7	1.85824	0.719569	0.387231	-2.33987
P68431	Histone H3.1	48.6	174.5	64.3	3.59053	1.32305	0.368481	-2.46227
P51948	CDK-activating kinase assembly factor MAT1	85.5	193.4	69	2.26199	0.807018	0.356774	-2.54191
P49221	Protein-glutamine gamma-glutamyltransferase 4	55.6	162.2	57.8	2.91727	1.03957	0.35635	-2.54483
P06703	Protein S100-A6	58.3	183.3	63.5	3.14408	1.08919	0.346427	-2.61449
P04406	Glyceraldehyde-3-phosphate dehydrogenase	31.6	147.9	48.9	4.68038	1.54747	0.330629	-2.7296
P06681	Complement C2	88.5	200.1	64.6	2.26102	0.729944	0.322839	-2.78841
P13671	Complement component C6	121.8	218.1	69.4	1.79064	0.569787	0.318203	-2.82408
Q8TCU4	Alstrom syndrome protein 1	72.2	282.6	85.8	3.91413	1.18837	0.303609	-2.93987
P14625	Endoplasmin	53.7	189.7	56.1	3.53259	1.04469	0.29573	-3.00472
P55072	Transitional endoplasmic reticulum ATPase	63	180.6	52.7	2.86667	0.836508	0.291805	-3.03767
P04075	Fructose-bisphosphate aldolase A	85.2	259.5	74.5	3.04577	0.874413	0.287091	-3.07784
P13987	CD59 glycoprotein	75.3	191.4	53.1	2.54183	0.705179	0.277429	-3.16227
O60814	Histone H2B type 1-K	34.5	172.4	47.7	4.9971	1.38261	0.276682	-3.16892
P23142	Fibulin-1	52.7	127.1	35	2.41176	0.664137	0.275374	-3.18061
P31946	14-3-3 protein beta/alpha	27	185.2	46.8	6.85926	1.73333	0.2527	-3.39253
P16157	Ankyrin-1	48.6	209.4	48.5	4.30864	0.997942	0.231614	-3.60742
P46783	40S ribosomal protein S10	41	304.2	62.6	7.41951	1.52683	0.205786	-3.89903
P07305	Histone H1.0	46.7	209	33.5	4.47537	0.717345	0.160287	-4.51528
P32119	Peroxiredoxin-2	10.4	150.5	18.6	14.4712	1.78846	0.123588	-5.15655
P08670	Vimentin	31.8	184.9	19.2	5.81447	0.603774	0.10384	-5.58594
Q9NZR1	Tropomodulin-2	27.3	175.8	10.6	6.43956	0.388278	0.0602958	-6.9266

## Sheet: Overlapping down
			Relative Quantitation
Time point		Name	R1	R2	R3
1:2 and 1:3	P02790	Hemopexin	139.8	69.7	87.4
1:2 and 1:3	P06702	Protein S100-A9	210	86.3	116.7
1:2 and 1:3	P0DJI8	Serum amyloid A-1 protein	227.1	22.3	144.1
1:2 and 1:3	P15144	Aminopeptidase N	270.9	23	102.4
1:2 and 1:3	P0DJI9	Serum amyloid A-2 protein	276.5	16.2	143.7
1:3 and 2:3	P23142	Fibulin-1	52.7	127.1	35
1:3 and 2:3	Q92954	Proteoglycan 4	102	108.1	64.5
1:3 and 2:3	P08670	Vimentin	31.8	184.9	19.2
1:3 and 2:3	P13671	Complement component C6	121.8	218.1	69.4
1:3 and 2:3	P49913	Cathelicidin antimicrobial peptide	108.5	112.1	50.1
1:3 and 2:3	Q9NZR1	Tropomodulin-2	27.3	175.8	10.6

## Sheet: R 1vs2 no-change
		Relative Quantitation			Fold Change
ID	Name	R1	R2	R3	R 1:2	R 1:3	R 2:3	Log FC 1:2
P02753	Retinol-binding protein 4	72.3	107.7	118	1.48963	1.63209	1.09564	0.982885
P02730	Band 3 anion transport protein	59.6	88.1	109.9	1.47819	1.84396	1.24745	0.963873
Q9BWP8	Collectin-11	91	132.9	97.9	1.46044	1.07582	0.736644	0.934082
P05546	Heparin cofactor 2	85.8	125.1	73.4	1.45804	0.855478	0.586731	0.930029
A1L4H1	Soluble scavenger receptor cysteine-rich domain-containing protein SSC5D	126.2	183.7	105	1.45563	0.832013	0.571584	0.925939
P10643	Complement component C7	83	120	106.6	1.44578	1.28434	0.888333	0.909206
P23528	Cofilin-1	71.7	101.7	81.9	1.41841	1.14226	0.80531	0.862063
P03952	Plasma kallikrein	87.3	120.9	83.9	1.38488	0.961054	0.693962	0.803061
P04003	C4b-binding protein alpha chain	96.1	129.3	65.4	1.34547	0.680541	0.5058	0.731866
P15169	Carboxypeptidase N catalytic chain	148	191.4	109.1	1.29324	0.737162	0.57001	0.634218
Q8NI99	Angiopoietin-related protein 6	137.7	175.8	98.7	1.27669	0.716776	0.561433	0.602443
P11142	Heat shock cognate 71 kDa protein	88.3	112.2	157.1	1.27067	1.77916	1.40018	0.590785
P11226	Mannose-binding protein C	145.9	182.6	144.9	1.25154	0.993146	0.793538	0.553381
Q05707	Collagen alpha-1(XIV) chain	95.1	117.5	103.3	1.23554	1.08623	0.879149	0.521646
Q96DA0	Zymogen granule protein 16 homolog B	17.7	21.4	831.7	1.20904	46.9887	38.8645	0.468169
P02747	Complement C1q subcomponent subunit C	142.2	162.9	111.6	1.14557	0.78481	0.685083	0.335176
P07357	Complement component C8 alpha chain	107.6	122.7	122.5	1.14033	1.13848	0.99837	0.323879
Q9HC84	Mucin-5B	54.4	60.9	92.8	1.11949	1.70588	1.52381	0.278369
P07996	Thrombospondin-1	110.3	123.2	101.3	1.11695	0.918404	0.82224	0.272786
P01042	Kininogen-1	99.6	110.6	99.8	1.11044	1.00201	0.902351	0.258365
P00751	Complement factor B	118.4	130.3	96.7	1.10051	0.816723	0.742134	0.2362
O43820	Hyaluronidase-3	73.8	81	67.1	1.09756	0.909214	0.828395	0.229589
P06396	Gelsolin	100.8	110	76.3	1.09127	0.756944	0.693636	0.215412
Q92496	Complement factor H-related protein 4	74.2	79.8	89.7	1.07547	1.20889	1.12406	0.179447
P07477	Trypsin-1	54.8	58.5	70.3	1.06752	1.28285	1.20171	0.16114
P02746	Complement C1q subcomponent subunit B	117.8	124.4	96.8	1.05603	0.821732	0.778135	0.134448
P08697	Alpha-2-antiplasmin	119.8	125.4	93.5	1.04674	0.780467	0.745614	0.112673
P49913	Cathelicidin antimicrobial peptide	108.5	112.1	50.1	1.03318	0.461751	0.446922	0.080503
Q14624	Inter-alpha-trypsin inhibitor heavy chain H4	104.1	107.1	84.6	1.02882	0.81268	0.789916	0.0700702
P09871	Complement C1s subcomponent	115.2	118.2	150	1.02604	1.30208	1.26904	0.0634046
P19823	Inter-alpha-trypsin inhibitor heavy chain H2	101	103.6	101.1	1.02574	1.00099	0.975869	0.0626856
P22792	Carboxypeptidase N subunit 2	103.1	105.2	86.4	1.02037	0.838021	0.821293	0.0497303
P43652	Afamin	121.5	123.9	83.4	1.01975	0.68642	0.673123	0.0482422
P08514	Integrin alpha-IIb	172.6	171	141.4	0.99073	0.819235	0.826901	-0.0229692
P19827	Inter-alpha-trypsin inhibitor heavy chain H1	103.7	100.7	96.8	0.97107	0.933462	0.961271	-0.0724016
Q9H4G4	Golgi-associated plant pathogenesis-related protein 1	178.7	172.7	216	0.966424	1.20873	1.25072	-0.0842303
P01024	Complement C3	118.7	113.4	94.1	0.95535	0.792755	0.829806	-0.112656
Q6UWD8	Transmembrane protein C16orf54	95.3	89.9	140.3	0.943337	1.47219	1.56062	-0.143864
P00734	Prothrombin	101.9	95.8	127.3	0.940137	1.24926	1.32881	-0.152243
P06276	Cholinesterase	136.6	127.3	123.1	0.931918	0.901171	0.967007	-0.1739
P00736	Complement C1r subcomponent	117.4	109.4	149.6	0.931857	1.27428	1.36746	-0.174062
Q08380	Galectin-3-binding protein	125.9	116.4	130.5	0.924543	1.03654	1.12113	-0.193495
P0C0L4	Complement C4-A	123	111.5	98.1	0.906504	0.797561	0.879821	-0.242092
P00488	Coagulation factor XIII A chain	98.4	88.7	129.5	0.901423	1.31606	1.45998	-0.255955
P07225	Vitamin K-dependent protein S	120.6	107.8	101.9	0.893864	0.844942	0.945269	-0.276723
P81605	Dermcidin	65.9	58.5	103.5	0.887709	1.57056	1.76923	-0.293766
P01008	Antithrombin-III	98.6	86.2	108.8	0.874239	1.10345	1.26218	-0.331474
Q06033	Inter-alpha-trypsin inhibitor heavy chain H3	125.8	109	112.7	0.866455	0.895866	1.03394	-0.353533
P00450	Ceruloplasmin	106.1	90	81.4	0.848256	0.767201	0.904444	-0.405885
P02743	Serum amyloid P-component	134	111.9	81.2	0.835075	0.60597	0.725648	-0.444512
P05160	Coagulation factor XIII B chain	76	63.1	126.3	0.830263	1.66184	2.00158	-0.458763
Q9ULM3	YEATS domain-containing protein 2	28.3	23.4	58.3	0.826855	2.06007	2.49145	-0.468908
P02724	Glycophorin-A	65.7	53.9	199.1	0.820396	3.03044	3.69388	-0.48825
P02766	Transthyretin	115.1	93.4	128.2	0.811468	1.11381	1.37259	-0.515235
P02760	Protein AMBP	114.2	89.5	140.1	0.783713	1.2268	1.56536	-0.601069
P68363	Tubulin alpha-1B chain	100.2	76.5	105.4	0.763473	1.0519	1.37778	-0.6656
Q6S8J3	POTE ankyrin domain family member E	56.5	43	121.6	0.761062	2.15221	2.82791	-0.673401
O75636	Ficolin-3	116.1	86	88.6	0.740741	0.763135	1.03023	-0.740149
P35542	Serum amyloid A-4 protein	108.8	80.3	143.4	0.738051	1.31801	1.7858	-0.749119
Q9Y6Z7	Collectin-10	104.7	76.9	174.9	0.734479	1.67049	2.27438	-0.761085
P02786	Transferrin receptor protein 1	79.6	58	168.8	0.728643	2.1206	2.91034	-0.78076
P20742	Pregnancy zone protein	136.2	96.4	74.5	0.707783	0.54699	0.772822	-0.852399
P12259	Coagulation factor V	120.9	84.6	182.4	0.699752	1.50868	2.15603	-0.880543
P11021	78 kDa glucose-regulated protein	102.3	70.3	165.9	0.687195	1.6217	2.35989	-0.925204
Q16787	Laminin subunit alpha-3	71.9	48.6	153.6	0.675939	2.1363	3.16049	-0.965934

## Sheet: R 1vs3 no-change
		Relative Quantitation			Fold Change
ID	Name	R1	R2	R3	R 1:2	R 1:3	R 2:3	Log FC 1:3
P62937	Peptidyl-prolyl cis-trans isomerase A	60.3	156.9	89.9	2.60199	1.49088	0.572976	0.984957
Q6UWD8	Transmembrane protein C16orf54	95.3	89.9	140.3	0.943337	1.47219	1.56062	0.953851
Q07954	Prolow-density lipoprotein receptor-related protein 1	83.5	35.9	118.7	0.42994	1.42156	3.30641	0.867529
P14618	Pyruvate kinase PKM	64.5	156.1	91	2.42016	1.41085	0.58296	0.848888
P27918	Properdin	88.5	160.4	123.2	1.81243	1.39209	0.76808	0.815869
O60814	Histone H2B type 1-K	34.5	172.4	47.7	4.9971	1.38261	0.276682	0.799013
P00748	Coagulation factor XII	44	74.3	58.4	1.68864	1.32727	0.786003	0.698275
P78509	Reelin	59.9	141.8	79.4	2.36728	1.32554	0.559944	0.695058
P68431	Histone H3.1	48.6	174.5	64.3	3.59053	1.32305	0.368481	0.690407
O75882	Attractin	98.2	174	129.6	1.77189	1.31976	0.744828	0.684267
P35542	Serum amyloid A-4 protein	108.8	80.3	143.4	0.738051	1.31801	1.7858	0.681012
P00488	Coagulation factor XIII A chain	98.4	88.7	129.5	0.901423	1.31606	1.45998	0.677346
O43866	CD5 antigen-like	72.5	231.2	94.6	3.18897	1.30483	0.40917	0.656212
P16671	Platelet glycoprotein 4	57.1	113.4	74.4	1.98599	1.30298	0.656085	0.652712
P09871	Complement C1s subcomponent	115.2	118.2	150	1.02604	1.30208	1.26904	0.651019
P02751	Fibronectin	60.9	139.6	78.4	2.29228	1.28736	0.561605	0.622965
P10643	Complement component C7	83	120	106.6	1.44578	1.28434	0.888333	0.617175
P07477	Trypsin-1	54.8	58.5	70.3	1.06752	1.28285	1.20171	0.614311
P00736	Complement C1r subcomponent	117.4	109.4	149.6	0.931857	1.27428	1.36746	0.597778
P07358	Complement component C8 beta chain	122.9	280.1	154.8	2.27909	1.25956	0.55266	0.569131
P26038	Moesin	122.2	191.8	153.2	1.56956	1.25368	0.798749	0.557595
P00734	Prothrombin	101.9	95.8	127.3	0.940137	1.24926	1.32881	0.548887
P10314	HLA class I histocompatibility antigen, A-32 alpha chain	108.4	56.4	134.5	0.520295	1.24077	2.38475	0.532071
P02760	Protein AMBP	114.2	89.5	140.1	0.783713	1.2268	1.56536	0.504125
P05106	Integrin beta-3	194.6	54.6	238.4	0.280576	1.22508	4.3663	0.500669
Q92496	Complement factor H-related protein 4	74.2	79.8	89.7	1.07547	1.20889	1.12406	0.467874
Q9H4G4	Golgi-associated plant pathogenesis-related protein 1	178.7	172.7	216	0.966424	1.20873	1.25072	0.467537
P02745	Complement C1q subcomponent subunit A	72.9	24.6	87.6	0.337449	1.20165	3.56098	0.453041
P12109	Collagen alpha-1(VI) chain	95.6	217.3	114.1	2.27301	1.19351	0.525081	0.436295
P62979	Ubiquitin-40S ribosomal protein S27a	92.5	174.3	110.4	1.88432	1.19351	0.633391	0.436293
Q8TCU4	Alstrom syndrome protein 1	72.2	282.6	85.8	3.91413	1.18837	0.303609	0.425632
P00747	Plasminogen	89.4	165.8	103.2	1.85459	1.15436	0.622437	0.354033
P55201	Peregrin	3.5	6.4	4	1.82857	1.14286	0.625	0.329329
P23528	Cofilin-1	71.7	101.7	81.9	1.41841	1.14226	0.80531	0.328039
P07357	Complement component C8 alpha chain	107.6	122.7	122.5	1.14033	1.13848	0.99837	0.319856
P05155	Plasma protease C1 inhibitor	119.5	74.4	135.4	0.622594	1.13305	1.81989	0.308083
P02766	Transthyretin	115.1	93.4	128.2	0.811468	1.11381	1.37259	0.265843
P01008	Antithrombin-III	98.6	86.2	108.8	0.874239	1.10345	1.26218	0.242783
A0A0G2JRQ6	Uncharacterized protein (Fragment)	163.7	299.9	180.2	1.83201	1.10079	0.600867	0.236844
P04196	Histidine-rich glycoprotein	75	22.9	82.4	0.305333	1.09867	3.59825	0.232073
P06703	Protein S100-A6	58.3	183.3	63.5	3.14408	1.08919	0.346427	0.210716
Q05707	Collagen alpha-1(XIV) chain	95.1	117.5	103.3	1.23554	1.08623	0.879149	0.203984
Q9BWP8	Collectin-11	91	132.9	97.9	1.46044	1.07582	0.736644	0.180255
P68363	Tubulin alpha-1B chain	100.2	76.5	105.4	0.763473	1.0519	1.37778	0.124781
Q13093	Platelet-activating factor acetylhydrolase	89	215.2	93.1	2.41798	1.04607	0.432621	0.111077
P14625	Endoplasmin	53.7	189.7	56.1	3.53259	1.04469	0.29573	0.107834
P49221	Protein-glutamine gamma-glutamyltransferase 4	55.6	162.2	57.8	2.91727	1.03957	0.35635	0.0957063
Q08380	Galectin-3-binding protein	125.9	116.4	130.5	0.924543	1.03654	1.12113	0.088504
P27169	Serum paraoxonase/arylesterase 1	95.5	58	96.1	0.60733	1.00628	1.6569	0.0154466
O00187	Mannan-binding lectin serine protease 2	181.5	30.3	181.9	0.166942	1.0022	6.0033	0.0054294
P01042	Kininogen-1	99.6	110.6	99.8	1.11044	1.00201	0.902351	0.00494745
P19823	Inter-alpha-trypsin inhibitor heavy chain H2	101	103.6	101.1	1.02574	1.00099	0.975869	0.00244068
P16157	Ankyrin-1	48.6	209.4	48.5	4.30864	0.997942	0.231614	-0.00507993
P11226	Mannose-binding protein C	145.9	182.6	144.9	1.25154	0.993146	0.793538	-0.0169623
P03952	Plasma kallikrein	87.3	120.9	83.9	1.38488	0.961054	0.693962	-0.0979735
Q96H78	Solute carrier family 25 member 44	82.7	44.9	78.7	0.542926	0.951632	1.75278	-0.122271
P04899	Guanine nucleotide-binding protein G(i) subunit alpha-2	138.6	52.1	129.4	0.375902	0.933622	2.48369	-0.169395
P19827	Inter-alpha-trypsin inhibitor heavy chain H1	103.7	100.7	96.8	0.97107	0.933462	0.961271	-0.169818
P02748	Complement component C9	144.5	62.5	134.8	0.432526	0.932872	2.1568	-0.171377
P04275	von Willebrand factor	87.1	191.1	80.7	2.19403	0.926521	0.422292	-0.188224
P07996	Thrombospondin-1	110.3	123.2	101.3	1.11695	0.918404	0.82224	-0.209926
Q15485	Ficolin-2	106.4	61.5	97	0.578008	0.911654	1.57724	-0.22812
O43820	Hyaluronidase-3	73.8	81	67.1	1.09756	0.909214	0.828395	-0.23473
P02765	Alpha-2-HS-glycoprotein	85.9	130.1	78.1	1.51455	0.909197	0.600307	-0.234777
P06276	Cholinesterase	136.6	127.3	123.1	0.931918	0.901171	0.967007	-0.256643
Q92954	Proteoglycan 4	110.4	187.9	99.1	1.70199	0.897645	0.527408	-0.266313
Q06033	Inter-alpha-trypsin inhibitor heavy chain H3	125.8	109	112.7	0.866455	0.895866	1.03394	-0.271204
P08603	Complement factor H	109.8	169	97	1.53916	0.883424	0.573964	-0.305697
P01031	Complement C5	110.6	169.1	97.6	1.52893	0.882459	0.577173	-0.308393
P04075	Fructose-bisphosphate aldolase A	85.2	259.5	74.5	3.04577	0.874413	0.287091	-0.330984
Q9UHG3	Prenylcysteine oxidase 1	86.5	51.5	75.5	0.595376	0.872832	1.46602	-0.335446
P05546	Heparin cofactor 2	85.8	125.1	73.4	1.45804	0.855478	0.586731	-0.384978
P07225	Vitamin K-dependent protein S	120.6	107.8	101.9	0.893864	0.844942	0.945269	-0.415541
P22792	Carboxypeptidase N subunit 2	103.1	105.2	86.4	1.02037	0.838021	0.821293	-0.435825
P55072	Transitional endoplasmic reticulum ATPase	63	180.6	52.7	2.86667	0.836508	0.291805	-0.440283
P10909	Clusterin	98.6	148.8	82.4	1.50913	0.8357	0.553763	-0.442667
A1L4H1	Soluble scavenger receptor cysteine-rich domain-containing protein SSC5D	126.2	183.7	105	1.45563	0.832013	0.571584	-0.453572
P04004	Vitronectin	117.2	180.8	96.5	1.54266	0.823379	0.533739	-0.479299
P02746	Complement C1q subcomponent subunit B	117.8	124.4	96.8	1.05603	0.821732	0.778135	-0.484237
P08514	Integrin alpha-IIb	172.6	171	141.4	0.99073	0.819235	0.826901	-0.491742
P00751	Complement factor B	118.4	130.3	96.7	1.10051	0.816723	0.742134	-0.499316
Q14624	Inter-alpha-trypsin inhibitor heavy chain H4	104.1	107.1	84.6	1.02882	0.81268	0.789916	-0.511555
P02774	Vitamin D-binding protein	90.9	164.4	73.7	1.80858	0.810781	0.448297	-0.517325
P51948	CDK-activating kinase assembly factor MAT1	85.5	193.4	69	2.26199	0.807018	0.356774	-0.5288
P0C0L4	Complement C4-A	123	111.5	98.1	0.906504	0.797561	0.879821	-0.55787
P01024	Complement C3	118.7	113.4	94.1	0.95535	0.792755	0.829806	-0.572777
P02747	Complement C1q subcomponent subunit C	142.2	162.9	111.6	1.14557	0.78481	0.685083	-0.597619
P08697	Alpha-2-antiplasmin	119.8	125.4	93.5	1.04674	0.780467	0.745614	-0.611304
P00450	Ceruloplasmin	106.1	90	81.4	0.848256	0.767201	0.904444	-0.653587
O75636	Ficolin-3	116.1	86	88.6	0.740741	0.763135	1.03023	-0.666691
Q96Q89	Kinesin-like protein KIF20B	205	65.8	155.2	0.320976	0.757073	2.35866	-0.686361
P06396	Gelsolin	100.8	110	76.3	1.09127	0.756944	0.693636	-0.68678
P17936	Insulin-like growth factor-binding protein 3	148.9	85.4	112.1	0.573539	0.752854	1.31265	-0.700143
P15169	Carboxypeptidase N catalytic chain	148	191.4	109.1	1.29324	0.737162	0.57001	-0.752093
P06681	Complement C2	88.5	200.1	64.6	2.26102	0.729944	0.322839	-0.776363
P02749	Beta-2-glycoprotein 1	64.9	120.6	46.7	1.85824	0.719569	0.387231	-0.811669
P07305	Histone H1.0	46.7	209	33.5	4.47537	0.717345	0.160287	-0.819303
Q8NI99	Angiopoietin-related protein 6	137.7	175.8	98.7	1.27669	0.716776	0.561433	-0.82126
P13987	CD59 glycoprotein	75.3	191.4	53.1	2.54183	0.705179	0.277429	-0.861488
P43652	Afamin	121.5	123.9	83.4	1.01975	0.68642	0.673123	-0.927986
P04003	C4b-binding protein alpha chain	96.1	129.3	65.4	1.34547	0.680541	0.5058	-0.949199
P20851	C4b-binding protein beta chain	150.7	53.4	101.5	0.354346	0.673524	1.90075	-0.974763
P0C0L5	Complement C4-B	126.1	83.8	84.6	0.664552	0.670896	1.00955	-0.984403

[truncated: 3 more sheets: R 2vs3 no-change, Overlapping no-change, Overlap comparison]
