# Supplementary material for: Dynamic Landscape of Extracellular Vesicle-Associated Proteins Is Related to Treatment Response of Patients with Metastatic Breast Cancer
Source: Membranes (Basel). 2021 Nov 16;11(11):880. doi: 10.3390/membranes11110880 (PMC8619728; doi:10.3390/membranes11110880)
Supplement: Supplementary file 1 [file membranes-11-00880-s001.zip › Supplementary Data_Table S4_MIXED_RESPONDER_full data.xlsx]

## Sheet: MR 1vs2 up
		Relative Quantitation			Fold Change
ID	Name	MR1	MR2	MR3	MR 1:2	MR 1:3	MR 2:3	Log FC 1:2
P55201	Peregrin	2.1	19.1	6.2	9.09524	2.95238	0.324607	5.44498
P0DJI9	Serum amyloid A-2 protein	30.8	163.5	108	5.30844	3.50649	0.66055	4.117
Q9HC84	Mucin-5B	38.7	191.8	243.5	4.95607	6.29199	1.26955	3.9476
P10314	HLA class I histocompatibility antigen, A-32 alpha chain	36.3	146.8	160.8	4.04408	4.42975	1.09537	3.44605
Q16787	Laminin subunit alpha-3	50.6	188.5	102.6	3.7253	2.02767	0.544297	3.24355
Q96DA0	Zymogen granule protein 16 homolog B	8.9	29.1	12.2	3.26966	1.37079	0.419244	2.9218
Q9ULM3	YEATS domain-containing protein 2	15.2	49.5	34.7	3.25658	2.28289	0.70101	2.91191
P0DJI8	Serum amyloid A-1 protein	41	133.3	93.6	3.25122	2.28293	0.702176	2.90785
P14151	L-selectin	30.9	99.4	97	3.21683	3.13916	0.975855	2.88162
P12259	Coagulation factor V	43.5	138.8	76.4	3.1908	1.75632	0.550432	2.86159
P81605	Dermcidin	36.6	115.5	189	3.15574	5.16393	1.63636	2.83433
P15144	Aminopeptidase N	38	109.3	136.4	2.87632	3.58947	1.24794	2.60567
P68431	Histone H3.1	69.2	179	45.7	2.58671	0.660405	0.255307	2.34394
Q6S8J3	POTE ankyrin domain family member E	37	95.7	111.3	2.58649	3.00811	1.16301	2.34373
P05106	Integrin beta-3	43.6	107.2	163.5	2.45872	3.75	1.52519	2.21878
P16671	Platelet glycoprotein 4	81.3	198.9	43.8	2.44649	0.538745	0.220211	2.20649
P04196	Histidine-rich glycoprotein	80.3	187.7	145.9	2.33748	1.81694	0.777304	2.09408
P02786	Transferrin receptor protein 1	55	126	191.2	2.29091	3.47636	1.51746	2.04444
P02748	Complement component C9	53.5	115.4	78.7	2.15701	1.47103	0.681976	1.8959
Q6UWD8	Transmembrane protein C16orf54	76.7	163.6	184.8	2.13299	2.40939	1.12958	1.86828
Q96Q89	Kinesin-like protein KIF20B	46.6	95.3	29.7	2.04506	0.637339	0.311647	1.76447
P07477	Trypsin-1	36.1	72.2	71.9	2	1.99169	0.995845	1.70951
P62979	Ubiquitin-40S ribosomal protein S27a	50.6	96.5	91.2	1.90711	1.80237	0.945078	1.59222
Q8WZ42	Titin	102.4	187.9	70.4	1.83496	0.6875	0.374667	1.4971
Q9H4G4	Golgi-associated plant pathogenesis-related protein 1	40.7	73.1	103	1.79607	2.53071	1.40903	1.44427
P27105	Erythrocyte band 7 integral membrane protein	47	83.4	117.5	1.77447	2.5	1.40887	1.41443
Q07954	Prolow-density lipoprotein receptor-related protein 1	39.4	69.4	60.5	1.76142	1.53553	0.871758	1.39623
P17936	Insulin-like growth factor-binding protein 3	28.4	49.7	291.2	1.75	10.2535	5.85915	1.38018
P00736	Complement C1r subcomponent	67.8	118.5	88.1	1.74779	1.29941	0.74346	1.37706
Q96H78	Solute carrier family 25 member 44	41.5	71.8	41.4	1.73012	0.99759	0.576602	1.35201
O00187	Mannan-binding lectin serine protease 2	75.3	128.5	112.1	1.70651	1.48871	0.872374	1.31811
P10412	Histone H1.4	44.1	74.6	71.1	1.69161	1.61224	0.953083	1.29649
P35542	Serum amyloid A-4 protein	77.2	129.2	117.8	1.67358	1.52591	0.911765	1.27005
Q7RTY7	Ovochymase-1	41.3	69.1	69.3	1.67312	1.67797	1.00289	1.26939
J3KN67	Tropomyosin alpha-3 chain	68	112.4	80.5	1.65294	1.18382	0.716192	1.23946
P02724	Glycophorin-A	64	104.6	260.2	1.63437	4.06562	2.48757	1.2116
P11171	Protein 4.1	57.3	91.9	106	1.60384	1.84991	1.15343	1.16508
O43820	Hyaluronidase-3	136.5	215.5	55.4	1.57875	0.405861	0.257077	1.1262
Q9Y6Z7	Collectin-10	71.3	112.1	154.6	1.57223	2.1683	1.37913	1.11599
P02745	Complement C1q subcomponent subunit A	62.9	97.9	81.3	1.55644	1.29253	0.830439	1.09109
O43866	CD5 antigen-like	58.5	89.9	74.4	1.53675	1.27179	0.827586	1.0597
P11021	78 kDa glucose-regulated protein	70.2	107.6	112	1.53276	1.59544	1.04089	1.05329
P11142	Heat shock cognate 71 kDa protein	73	110.9	134.1	1.51918	1.83699	1.2092	1.03133
P26038	Moesin	59.7	90.1	99.4	1.50921	1.66499	1.10322	1.0151
Q15848	Adiponectin	27	40.7	30.3	1.50741	1.12222	0.744472	1.01215

## Sheet: MR 1vs3 up
		Relative Quantitation			Fold Change
ID	Name	MR1	MR2	MR3	MR 1:2	MR 1:3	MR 2:3	Log FC 1:3
P17936	Insulin-like growth factor-binding protein 3	28.4	49.7	291.2	1.75	10.2535	5.85915	5.74062
Q9HC84	Mucin-5B	38.7	191.8	243.5	4.95607	6.29199	1.26955	4.53622
P81605	Dermcidin	36.6	115.5	189	3.15574	5.16393	1.63636	4.04893
P10314	HLA class I histocompatibility antigen, A-32 alpha chain	36.3	146.8	160.8	4.04408	4.42975	1.09537	3.67071
P02724	Glycophorin-A	64	104.6	260.2	1.63437	4.06562	2.48757	3.45916
P05106	Integrin beta-3	43.6	107.2	163.5	2.45872	3.75	1.52519	3.25985
P15144	Aminopeptidase N	38	109.3	136.4	2.87632	3.58947	1.24794	3.15195
P0DJI9	Serum amyloid A-2 protein	30.8	163.5	108	5.30844	3.50649	0.66055	3.09427
P02786	Transferrin receptor protein 1	55	126	191.2	2.29091	3.47636	1.51746	3.07298
P14151	L-selectin	30.9	99.4	97	3.21683	3.13916	0.975855	2.82134
Q6S8J3	POTE ankyrin domain family member E	37	95.7	111.3	2.58649	3.00811	1.16301	2.71617
P55201	Peregrin	2.1	19.1	6.2	9.09524	2.95238	0.324607	2.67005
Q9H4G4	Golgi-associated plant pathogenesis-related protein 1	40.7	73.1	103	1.79607	2.53071	1.40903	2.28996
P27105	Erythrocyte band 7 integral membrane protein	47	83.4	117.5	1.77447	2.5	1.40887	2.25985
P62805	Histone H4	41.9	62.6	103.9	1.49403	2.47971	1.65974	2.23976
Q6UWD8	Transmembrane protein C16orf54	76.7	163.6	184.8	2.13299	2.40939	1.12958	2.1688
P0DJI8	Serum amyloid A-1 protein	41	133.3	93.6	3.25122	2.28293	0.702176	2.03583
Q9ULM3	YEATS domain-containing protein 2	15.2	49.5	34.7	3.25658	2.28289	0.70101	2.0358
Q9Y6Z7	Collectin-10	71.3	112.1	154.6	1.57223	2.1683	1.37913	1.90878
P05160	Coagulation factor XIII B chain	80.4	96.2	163.7	1.19652	2.03607	1.70166	1.75359
Q16787	Laminin subunit alpha-3	50.6	188.5	102.6	3.7253	2.02767	0.544297	1.7434
P07477	Trypsin-1	36.1	72.2	71.9	2	1.99169	0.995845	1.69924
P11171	Protein 4.1	57.3	91.9	106	1.60384	1.84991	1.15343	1.51712
P11142	Heat shock cognate 71 kDa protein	73	110.9	134.1	1.51918	1.83699	1.2092	1.49982
P04196	Histidine-rich glycoprotein	80.3	187.7	145.9	2.33748	1.81694	0.777304	1.47276
P62979	Ubiquitin-40S ribosomal protein S27a	50.6	96.5	91.2	1.90711	1.80237	0.945078	1.45291
P12259	Coagulation factor V	43.5	138.8	76.4	3.1908	1.75632	0.550432	1.38908
Q7RTY7	Ovochymase-1	41.3	69.1	69.3	1.67312	1.67797	1.00289	1.27652
P26038	Moesin	59.7	90.1	99.4	1.50921	1.66499	1.10322	1.25737
P10412	Histone H1.4	44.1	74.6	71.1	1.69161	1.61224	0.953083	1.17797
P23528	Cofilin-1	66.7	45.5	107.3	0.682159	1.6087	2.35824	1.17254
Q8TCU4	Alstrom syndrome protein 1	42.3	41.3	67.5	0.976359	1.59574	1.63438	1.1526
P11021	78 kDa glucose-regulated protein	70.2	107.6	112	1.53276	1.59544	1.04089	1.15214
P68363	Tubulin alpha-1B chain	77.2	89.5	123.1	1.15933	1.59456	1.37542	1.15077
P07358	Complement component C8 beta chain	47.8	58.9	75.5	1.23222	1.5795	1.28183	1.12736
Q07954	Prolow-density lipoprotein receptor-related protein 1	39.4	69.4	60.5	1.76142	1.53553	0.871758	1.05774
P35542	Serum amyloid A-4 protein	77.2	129.2	117.8	1.67358	1.52591	0.911765	1.04223
P04899	Guanine nucleotide-binding protein G(i) subunit alpha-2	69.3	88.4	104	1.27561	1.50072	1.17647	1.00119

## Sheet: MR 2vs3 up
		Relative Quantitation			Fold Change
ID	Name	MR1	MR2	MR3	MR 1:2	MR 1:3	MR 2:3	Log FC 2:3
P17936	Insulin-like growth factor-binding protein 3	28.4	49.7	291.2	1.75	10.2535	5.85915	4.36044
P02724	Glycophorin-A	64	104.6	260.2	1.63437	4.06562	2.48757	2.24756
P23528	Cofilin-1	66.7	45.5	107.3	0.682159	1.6087	2.35824	2.11588
P14174	Macrophage migration inhibitory factor	95.8	51.5	106.4	0.537578	1.11065	2.06602	1.78961
P13987	CD59 glycoprotein	71.7	23.8	48	0.331939	0.669456	2.01681	1.73015
P11277	Spectrin beta chain, erythrocytic	75.3	51.5	98.5	0.683931	1.3081	1.91262	1.59934
P05160	Coagulation factor XIII B chain	80.4	96.2	163.7	1.19652	2.03607	1.70166	1.3111
P62805	Histone H4	41.9	62.6	103.9	1.49403	2.47971	1.65974	1.24959
P81605	Dermcidin	36.6	115.5	189	3.15574	5.16393	1.63636	1.2146
Q8TCU4	Alstrom syndrome protein 1	42.3	41.3	67.5	0.976359	1.59574	1.63438	1.21161
P08238	Heat shock protein HSP 90-beta	81.7	63	100.3	0.771114	1.22766	1.59206	1.14691
P04406	Glyceraldehyde-3-phosphate dehydrogenase	151.1	36.8	56.3	0.243547	0.372601	1.52989	1.04866
P05106	Integrin beta-3	43.6	107.2	163.5	2.45872	3.75	1.52519	1.04107
P02786	Transferrin receptor protein 1	55	126	191.2	2.29091	3.47636	1.51746	1.02854
P49913	Cathelicidin antimicrobial peptide	192.3	34.2	51.6	0.177847	0.268331	1.50877	1.01438

## Sheet: Overlapping up
			Relative Quantitation
Time point		Name	MR1	MR2	MR3
1:2 and 1:3 and 2:3	P81605	Dermcidin	36.6	115.5	189
1:2 and 1:3 and 2:3	P05106	Integrin beta-3	43.6	107.2	163.5
1:2 and 1:3 and 2:3	P02786	Transferrin receptor protein 1	55	126	191.2
1:2 and 1:3 and 2:3	P17936	Insulin-like growth factor-binding protein 3	28.4	49.7	291.2
1:2 and 1:3 and 2:3	P02724	Glycophorin-A	64	104.6	260.2
1:3 and 2:3	P62805	Histone H4	41.9	62.6	103.9
1:3 and 2:3	P05160	Coagulation factor XIII B chain	80.4	96.2	163.7
1:3 and 2:3	P23528	Cofilin-1	66.7	45.5	107.3
1:3 and 2:3	Q8TCU4	Alstrom syndrome protein 1	42.3	41.3	67.5
1:2 and 1:3	P55201	Peregrin	2.1	19.1	6.2
1:2 and 1:3	P0DJI9	Serum amyloid A-2 protein	30.8	163.5	108
1:2 and 1:3	Q9HC84	Mucin-5B	38.7	191.8	243.5
1:2 and 1:3	P10314	HLA class I histocompatibility antigen, A-32 alpha chain	36.3	146.8	160.8
1:2 and 1:3	Q16787	Laminin subunit alpha-3	50.6	188.5	102.6
1:2 and 1:3	Q9ULM3	YEATS domain-containing protein 2	15.2	49.5	34.7
1:2 and 1:3	P0DJI8	Serum amyloid A-1 protein	41	133.3	93.6
1:2 and 1:3	P14151	L-selectin	30.9	99.4	97
1:2 and 1:3	P12259	Coagulation factor V	43.5	138.8	76.4
1:2 and 1:3	P15144	Aminopeptidase N	38	109.3	136.4
1:2 and 1:3	Q6S8J3	POTE ankyrin domain family member E	37	95.7	111.3
1:2 and 1:3	P04196	Histidine-rich glycoprotein	80.3	187.7	145.9
1:2 and 1:3	Q6UWD8	Transmembrane protein C16orf54	76.7	163.6	184.8
1:2 and 1:3	P07477	Trypsin-1	36.1	72.2	71.9
1:2 and 1:3	P62979	Ubiquitin-40S ribosomal protein S27a	50.6	96.5	91.2
1:2 and 1:3	Q9H4G4	Golgi-associated plant pathogenesis-related protein 1	40.7	73.1	103
1:2 and 1:3	P27105	Erythrocyte band 7 integral membrane protein	47	83.4	117.5
1:2 and 1:3	Q07954	Prolow-density lipoprotein receptor-related protein 1	39.4	69.4	60.5
1:2 and 1:3	P10412	Histone H1.4	44.1	74.6	71.1
1:2 and 1:3	P35542	Serum amyloid A-4 protein	77.2	129.2	117.8
1:2 and 1:3	Q7RTY7	Ovochymase-1	41.3	69.1	69.3
1:2 and 1:3	P11171	Protein 4.1	57.3	91.9	106
1:2 and 1:3	Q9Y6Z7	Collectin-10	71.3	112.1	154.6
1:2 and 1:3	P11021	78 kDa glucose-regulated protein	70.2	107.6	112
1:2 and 1:3	P11142	Heat shock cognate 71 kDa protein	73	110.9	134.1
1:2 and 1:3	P26038	Moesin	59.7	90.1	99.4

## Sheet: MR 1vs2 down
		Relative Quantitation			Fold Change
ID	Name	MR1	MR2	MR3	MR 1:2	MR 1:3	MR 2:3	Log FC 1:2
P02743	Serum amyloid P-component	103.1	68.3	51.3	0.662464	0.497575	0.751098	-1.0156
P10909	Clusterin	124.7	82.3	68.8	0.659984	0.551724	0.835966	-1.02485
P00450	Ceruloplasmin	115.9	72.8	65.7	0.628128	0.566868	0.902473	-1.14686
P04003	C4b-binding protein alpha chain	128.4	80.5	58	0.626947	0.451713	0.720497	-1.1515
Q92496	Complement factor H-related protein 4	126.7	79.1	68.9	0.624309	0.543804	0.871049	-1.1619
P04004	Vitronectin	120.8	72.6	71.4	0.600993	0.59106	0.983471	-1.25577
P00747	Plasminogen	107.2	64.4	71.8	0.600746	0.669776	1.11491	-1.25679
P23142	Fibulin-1	95.9	57.1	30.8	0.595412	0.321168	0.539405	-1.27878
P07996	Thrombospondin-1	140.3	82.7	78.5	0.589451	0.559515	0.949214	-1.3036
P06681	Complement C2	97.6	56.7	56.1	0.580943	0.574795	0.989418	-1.33946
P03952	Plasma kallikrein	134.6	77.9	81	0.578752	0.601783	1.03979	-1.34878
P13671	Complement component C6	101.1	58.2	56.9	0.575668	0.562809	0.977663	-1.36195
P08697	Alpha-2-antiplasmin	126.9	72.4	67.4	0.570528	0.531127	0.930939	-1.38407
Q08380	Galectin-3-binding protein	153.8	86.8	75.8	0.564369	0.492848	0.873272	-1.41084
O60814	Histone H2B type 1-K	105.3	59.4	58.2	0.564103	0.552707	0.979798	-1.41201
P31946	14-3-3 protein beta/alpha	97.9	54.5	17.9	0.556691	0.18284	0.32844	-1.44463
P27169	Serum paraoxonase/arylesterase 1	117.4	64.5	60.5	0.549404	0.515332	0.937984	-1.47712
P04075	Fructose-bisphosphate aldolase A	85	46.5	29.4	0.547059	0.345882	0.632258	-1.48767
P01008	Antithrombin-III	132.4	71.3	67.3	0.53852	0.508308	0.943899	-1.52647
P14174	Macrophage migration inhibitory factor	95.8	51.5	106.4	0.537578	1.11065	2.06602	-1.53079
P02749	Beta-2-glycoprotein 1	102.6	54.7	60.8	0.533138	0.592593	1.11152	-1.55124
P16157	Ankyrin-1	118.1	59.7	51.6	0.505504	0.436918	0.864322	-1.68251
P14625	Endoplasmin	145.9	71.5	44.6	0.490062	0.305689	0.623776	-1.75903
P49221	Protein-glutamine gamma-glutamyltransferase 4	156.8	71.6	49.4	0.456633	0.315051	0.689944	-1.93328
P02766	Transthyretin	183.3	83.4	80.8	0.454992	0.440807	0.968825	-1.94215
P55072	Transitional endoplasmic reticulum ATPase	143.4	62.5	68.4	0.435844	0.476987	1.0944	-2.04819
P02765	Alpha-2-HS-glycoprotein	159.3	64.4	81.8	0.404269	0.513497	1.27019	-2.23367
P05546	Heparin cofactor 2	166.5	66.9	65.1	0.401802	0.390991	0.973094	-2.24877
P02774	Vitamin D-binding protein	138.9	54.5	70.7	0.392369	0.508999	1.29725	-2.30736
P07305	Histone H1.0	107.8	39.7	32	0.368275	0.296846	0.806045	-2.46366
P13987	CD59 glycoprotein	71.7	23.8	48	0.331939	0.669456	2.01681	-2.71985
Q9NZR1	Tropomodulin-2	41.5	11.6	12.3	0.279518	0.296386	1.06034	-3.14377
P04406	Glyceraldehyde-3-phosphate dehydrogenase	151.1	36.8	56.3	0.243547	0.372601	1.52989	-3.48352
P08670	Vimentin	195.8	42.7	35.2	0.21808	0.179775	0.824356	-3.75592
P49913	Cathelicidin antimicrobial peptide	192.3	34.2	51.6	0.177847	0.268331	1.50877	-4.25889
P32119	Peroxiredoxin-2	114.4	12.9	8.2	0.112762	0.0716783	0.635659	-5.38264

## Sheet: MR 1vs3 down
		Relative Quantitation			Fold Change
ID	Name	MR1	MR2	MR3	MR 1:2	MR 1:3	MR 2:3	Log FC 1:3
P68431	Histone H3.1	69.2	179	45.7	2.58671	0.660405	0.255307	-1.02328
P01011	Alpha-1-antichymotrypsin	118.6	96.5	76.9	0.813659	0.648398	0.796891	-1.06853
Q96Q89	Kinesin-like protein KIF20B	46.6	95.3	29.7	2.04506	0.637339	0.311647	-1.11096
A0A0G2JRQ6	Uncharacterized protein (Fragment)	61.6	49	39.1	0.795455	0.63474	0.797959	-1.12103
P01024	Complement C3	102.7	69.9	64.4	0.680623	0.627069	0.921316	-1.15102
Q8NI99	Angiopoietin-related protein 6	92.5	70.5	57.7	0.762162	0.623784	0.81844	-1.16398
P10643	Complement component C7	95.9	76.8	59.8	0.800834	0.623566	0.778646	-1.16484
P03952	Plasma kallikrein	134.6	77.9	81	0.578752	0.601783	1.03979	-1.25253
P02749	Beta-2-glycoprotein 1	102.6	54.7	60.8	0.533138	0.592593	1.11152	-1.29049
P04004	Vitronectin	120.8	72.6	71.4	0.600993	0.59106	0.983471	-1.29688
P06703	Protein S100-A6	62.6	63.1	37	1.00799	0.591054	0.586371	-1.2969
P06681	Complement C2	97.6	56.7	56.1	0.580943	0.574795	0.989418	-1.3657
P00450	Ceruloplasmin	115.9	72.8	65.7	0.628128	0.566868	0.902473	-1.39994
P13671	Complement component C6	101.1	58.2	56.9	0.575668	0.562809	0.977663	-1.41767
P07996	Thrombospondin-1	140.3	82.7	78.5	0.589451	0.559515	0.949214	-1.43214
Q9UHG3	Prenylcysteine oxidase 1	109.1	109.9	60.8	1.00733	0.557287	0.55323	-1.44199
Q92954	Proteoglycan 4	74	67.6	41.2	0.913514	0.556757	0.609467	-1.44433
O60814	Histone H2B type 1-K	105.3	59.4	58.2	0.564103	0.552707	0.979798	-1.46234
P10909	Clusterin	124.7	82.3	68.8	0.659984	0.551724	0.835966	-1.46673
P20851	C4b-binding protein beta chain	115.1	116.4	62.7	1.01129	0.544744	0.53866	-1.49813
Q92496	Complement factor H-related protein 4	126.7	79.1	68.9	0.624309	0.543804	0.871049	-1.50239
P16671	Platelet glycoprotein 4	81.3	198.9	43.8	2.44649	0.538745	0.220211	-1.52544
P08697	Alpha-2-antiplasmin	126.9	72.4	67.4	0.570528	0.531127	0.930939	-1.56056
Q6FI13	Histone H2A type 2-A	104.3	117.9	55.3	1.13039	0.530201	0.469042	-1.56487
P27169	Serum paraoxonase/arylesterase 1	117.4	64.5	60.5	0.549404	0.515332	0.937984	-1.63502
P02765	Alpha-2-HS-glycoprotein	159.3	64.4	81.8	0.404269	0.513497	1.27019	-1.64382
P02774	Vitamin D-binding protein	138.9	54.5	70.7	0.392369	0.508999	1.29725	-1.66552
P01008	Antithrombin-III	132.4	71.3	67.3	0.53852	0.508308	0.943899	-1.66887
P27918	Properdin	98.8	93.2	49.7	0.94332	0.503036	0.533262	-1.69458
P02743	Serum amyloid P-component	103.1	68.3	51.3	0.662464	0.497575	0.751098	-1.7215
Q08380	Galectin-3-binding protein	153.8	86.8	75.8	0.564369	0.492848	0.873272	-1.74504
P55072	Transitional endoplasmic reticulum ATPase	143.4	62.5	68.4	0.435844	0.476987	1.0944	-1.82572
P02747	Complement C1q subcomponent subunit C	102.5	110.8	48.3	1.08098	0.47122	0.435921	-1.85572
P04003	C4b-binding protein alpha chain	128.4	80.5	58	0.626947	0.451713	0.720497	-1.95999
P51948	CDK-activating kinase assembly factor MAT1	42.3	28.7	19	0.678487	0.449173	0.662021	-1.9739
P02766	Transthyretin	183.3	83.4	80.8	0.454992	0.440807	0.968825	-2.02027
P16157	Ankyrin-1	118.1	59.7	51.6	0.505504	0.436918	0.864322	-2.04212
O43820	Hyaluronidase-3	136.5	215.5	55.4	1.57875	0.405861	0.257077	-2.22398
P05546	Heparin cofactor 2	166.5	66.9	65.1	0.401802	0.390991	0.973094	-2.31603
P02753	Retinol-binding protein 4	79.7	61.2	30.4	0.76788	0.38143	0.496732	-2.37709
P04406	Glyceraldehyde-3-phosphate dehydrogenase	151.1	36.8	56.3	0.243547	0.372601	1.52989	-2.43485
Q9HCS7	Pre-mRNA-splicing factor SYF1	88.3	84.5	30.8	0.956965	0.348811	0.364497	-2.59757
P04075	Fructose-bisphosphate aldolase A	85	46.5	29.4	0.547059	0.345882	0.632258	-2.61837
P23142	Fibulin-1	95.9	57.1	30.8	0.595412	0.321168	0.539405	-2.80121
P49221	Protein-glutamine gamma-glutamyltransferase 4	156.8	71.6	49.4	0.456633	0.315051	0.689944	-2.84863
P14625	Endoplasmin	145.9	71.5	44.6	0.490062	0.305689	0.623776	-2.92303
P07305	Histone H1.0	107.8	39.7	32	0.368275	0.296846	0.806045	-2.99543
Q9NZR1	Tropomodulin-2	41.5	11.6	12.3	0.279518	0.296386	1.06034	-2.99926
P00748	Coagulation factor XII	105.8	111.6	30.5	1.05482	0.28828	0.273297	-3.06765
P49913	Cathelicidin antimicrobial peptide	192.3	34.2	51.6	0.177847	0.268331	1.50877	-3.24451
P31946	14-3-3 protein beta/alpha	97.9	54.5	17.9	0.556691	0.18284	0.32844	-4.19061
P08670	Vimentin	195.8	42.7	35.2	0.21808	0.179775	0.824356	-4.23229
P32119	Peroxiredoxin-2	114.4	12.9	8.2	0.112762	0.0716783	0.635659	-6.50011

## Sheet: MR 2vs3 down
		Relative Quantitation			Fold Change
ID	Name	MR1	MR2	MR3	MR 1:2	MR 1:3	MR 2:3	Log FC 2:3
P51948	CDK-activating kinase assembly factor MAT1	42.3	28.7	19	0.678487	0.449173	0.662021	-1.01725
P0DJI9	Serum amyloid A-2 protein	30.8	163.5	108	5.30844	3.50649	0.66055	-1.02273
P32119	Peroxiredoxin-2	114.4	12.9	8.2	0.112762	0.0716783	0.635659	-1.11747
P04075	Fructose-bisphosphate aldolase A	85	46.5	29.4	0.547059	0.345882	0.632258	-1.1307
Q15485	Ficolin-2	114.2	143.7	90	1.25832	0.788091	0.626305	-1.15403
P14625	Endoplasmin	145.9	71.5	44.6	0.490062	0.305689	0.623776	-1.16401
Q92954	Proteoglycan 4	74	67.6	41.2	0.913514	0.556757	0.609467	-1.22124
P06703	Protein S100-A6	62.6	63.1	37	1.00799	0.591054	0.586371	-1.31652
P02746	Complement C1q subcomponent subunit B	88.7	116	67.7	1.30778	0.763247	0.583621	-1.32811
Q96H78	Solute carrier family 25 member 44	41.5	71.8	41.4	1.73012	0.99759	0.576602	-1.35796
Q9UHG3	Prenylcysteine oxidase 1	109.1	109.9	60.8	1.00733	0.557287	0.55323	-1.46
A1L4H1	Soluble scavenger receptor cysteine-rich domain-containing protein SSC5D	89.8	109	60	1.21381	0.668151	0.550459	-1.47239
P12259	Coagulation factor V	43.5	138.8	76.4	3.1908	1.75632	0.550432	-1.47251
Q16787	Laminin subunit alpha-3	50.6	188.5	102.6	3.7253	2.02767	0.544297	-1.50015
P23142	Fibulin-1	95.9	57.1	30.8	0.595412	0.321168	0.539405	-1.52242
P20851	C4b-binding protein beta chain	115.1	116.4	62.7	1.01129	0.544744	0.53866	-1.52583
P27918	Properdin	98.8	93.2	49.7	0.94332	0.503036	0.533262	-1.55067
P02753	Retinol-binding protein 4	79.7	61.2	30.4	0.76788	0.38143	0.496732	-1.72568
Q6FI13	Histone H2A type 2-A	104.3	117.9	55.3	1.13039	0.530201	0.469042	-1.86715
P02747	Complement C1q subcomponent subunit C	102.5	110.8	48.3	1.08098	0.47122	0.435921	-2.04776
Q96DA0	Zymogen granule protein 16 homolog B	8.9	29.1	12.2	3.26966	1.37079	0.419244	-2.14396
Q8WZ42	Titin	102.4	187.9	70.4	1.83496	0.6875	0.374667	-2.42121
Q9HCS7	Pre-mRNA-splicing factor SYF1	88.3	84.5	30.8	0.956965	0.348811	0.364497	-2.48908
P31946	14-3-3 protein beta/alpha	97.9	54.5	17.9	0.556691	0.18284	0.32844	-2.74598
P55201	Peregrin	2.1	19.1	6.2	9.09524	2.95238	0.324607	-2.77493
Q96Q89	Kinesin-like protein KIF20B	46.6	95.3	29.7	2.04506	0.637339	0.311647	-2.87542
P00748	Coagulation factor XII	105.8	111.6	30.5	1.05482	0.28828	0.273297	-3.19927
O43820	Hyaluronidase-3	136.5	215.5	55.4	1.57875	0.405861	0.257077	-3.35018
P68431	Histone H3.1	69.2	179	45.7	2.58671	0.660405	0.255307	-3.36721
P16671	Platelet glycoprotein 4	81.3	198.9	43.8	2.44649	0.538745	0.220211	-3.73193

## Sheet: Overlapping down
			Relative Quantitation
Time point		Name	MR1	MR2	MR3
1:2 and 1:3 and 2:3	P23142	Fibulin-1	95.9	57.1	30.8
1:2 and 1:3 and 2:3	P31946	14-3-3 protein beta/alpha	97.9	54.5	17.9
1:2 and 1:3 and 2:3	P04075	Fructose-bisphosphate aldolase A	85	46.5	29.4
1:2 and 1:3 and 2:3	P14625	Endoplasmin	145.9	71.5	44.6
1:2 and 1:3 and 2:3	P32119	Peroxiredoxin-2	114.4	12.9	8.2
1:3 and 2:3	P68431	Histone H3.1	69.2	179	45.7
1:3 and 2:3	Q96Q89	Kinesin-like protein KIF20B	46.6	95.3	29.7
1:3 and 2:3	P06703	Protein S100-A6	62.6	63.1	37
1:3 and 2:3	Q9UHG3	Prenylcysteine oxidase 1	109.1	109.9	60.8
1:3 and 2:3	Q92954	Proteoglycan 4	74	67.6	41.2
1:3 and 2:3	P20851	C4b-binding protein beta chain	115.1	116.4	62.7
1:3 and 2:3	P16671	Platelet glycoprotein 4	81.3	198.9	43.8
1:3 and 2:3	Q6FI13	Histone H2A type 2-A	104.3	117.9	55.3
1:3 and 2:3	P27918	Properdin	98.8	93.2	49.7
1:3 and 2:3	P02747	Complement C1q subcomponent subunit C	102.5	110.8	48.3
1:3 and 2:3	P51948	CDK-activating kinase assembly factor MAT1	42.3	28.7	19
1:3 and 2:3	O43820	Hyaluronidase-3	136.5	215.5	55.4
1:3 and 2:3	P02753	Retinol-binding protein 4	79.7	61.2	30.4
1:3 and 2:3	Q9HCS7	Pre-mRNA-splicing factor SYF1	88.3	84.5	30.8
1:3 and 2:3	P00748	Coagulation factor XII	105.8	111.6	30.5
1:2 and 1:3	P02743	Serum amyloid P-component	103.1	68.3	51.3
1:2 and 1:3	P10909	Clusterin	124.7	82.3	68.8
1:2 and 1:3	P00450	Ceruloplasmin	115.9	72.8	65.7
1:2 and 1:3	P04003	C4b-binding protein alpha chain	128.4	80.5	58
1:2 and 1:3	Q92496	Complement factor H-related protein 4	126.7	79.1	68.9
1:2 and 1:3	P04004	Vitronectin	120.8	72.6	71.4
1:2 and 1:3	P07996	Thrombospondin-1	140.3	82.7	78.5
1:2 and 1:3	P06681	Complement C2	97.6	56.7	56.1
1:2 and 1:3	P03952	Plasma kallikrein	134.6	77.9	81
1:2 and 1:3	P13671	Complement component C6	101.1	58.2	56.9
1:2 and 1:3	P08697	Alpha-2-antiplasmin	126.9	72.4	67.4
1:2 and 1:3	Q08380	Galectin-3-binding protein	153.8	86.8	75.8
1:2 and 1:3	O60814	Histone H2B type 1-K	105.3	59.4	58.2
1:2 and 1:3	P27169	Serum paraoxonase/arylesterase 1	117.4	64.5	60.5
1:2 and 1:3	P01008	Antithrombin-III	132.4	71.3	67.3
1:2 and 1:3	P02749	Beta-2-glycoprotein 1	102.6	54.7	60.8
1:2 and 1:3	P16157	Ankyrin-1	118.1	59.7	51.6
1:2 and 1:3	P49221	Protein-glutamine gamma-glutamyltransferase 4	156.8	71.6	49.4
1:2 and 1:3	P02766	Transthyretin	183.3	83.4	80.8
1:2 and 1:3	P55072	Transitional endoplasmic reticulum ATPase	143.4	62.5	68.4
1:2 and 1:3	P02765	Alpha-2-HS-glycoprotein	159.3	64.4	81.8
1:2 and 1:3	P05546	Heparin cofactor 2	166.5	66.9	65.1
1:2 and 1:3	P02774	Vitamin D-binding protein	138.9	54.5	70.7
1:2 and 1:3	P07305	Histone H1.0	107.8	39.7	32
1:2 and 1:3	Q9NZR1	Tropomodulin-2	41.5	11.6	12.3
1:2 and 1:3	P04406	Glyceraldehyde-3-phosphate dehydrogenase	151.1	36.8	56.3
1:2 and 1:3	P08670	Vimentin	195.8	42.7	35.2
1:2 and 1:3	P49913	Cathelicidin antimicrobial peptide	192.3	34.2	51.6

## Sheet: MR 1vs2 no-change
		Relative Quantitation			Fold Change
ID	Name	MR1	MR2	MR3	MR 1:2	MR 1:3	MR 2:3	Log FC 1:2
P62805	Histone H4	41.9	62.6	103.9	1.49403	2.47971	1.65974	0.99017
P06702	Protein S100-A9	77.2	106.4	77.7	1.37824	1.00648	0.730263	0.791205
P02746	Complement C1q subcomponent subunit B	88.7	116	67.7	1.30778	0.763247	0.583621	0.661784
P12109	Collagen alpha-1(VI) chain	62.9	82.2	64.1	1.30684	1.01908	0.779805	0.660005
P04899	Guanine nucleotide-binding protein G(i) subunit alpha-2	69.3	88.4	104	1.27561	1.50072	1.17647	0.600365
Q15485	Ficolin-2	114.2	143.7	90	1.25832	0.788091	0.626305	0.566699
P78509	Reelin	95.1	118.9	82.1	1.25026	0.863302	0.690496	0.550858
P00488	Coagulation factor XIII A chain	79.6	98.2	98.8	1.23367	1.24121	1.00611	0.517904
P07358	Complement component C8 beta chain	47.8	58.9	75.5	1.23222	1.5795	1.28183	0.515002
A1L4H1	Soluble scavenger receptor cysteine-rich domain-containing protein SSC5D	89.8	109	60	1.21381	0.668151	0.550459	0.477878
P07225	Vitamin K-dependent protein S	93.4	112.5	91.6	1.2045	0.980728	0.814222	0.458885
P05160	Coagulation factor XIII B chain	80.4	96.2	163.7	1.19652	2.03607	1.70166	0.442492
P09871	Complement C1s subcomponent	90.6	107.9	78.5	1.19095	0.866446	0.727525	0.430988
P08514	Integrin alpha-IIb	74.3	88.3	92	1.18843	1.23822	1.0419	0.425756
P04275	von Willebrand factor	112.4	130.5	131	1.16103	1.16548	1.00383	0.368242
P68363	Tubulin alpha-1B chain	77.2	89.5	123.1	1.15933	1.59456	1.37542	0.364616
Q6FI13	Histone H2A type 2-A	104.3	117.9	55.3	1.13039	0.530201	0.469042	0.302284
P02760	Protein AMBP	92.5	103.9	110.3	1.12324	1.19243	1.0616	0.286634
P02747	Complement C1q subcomponent subunit C	102.5	110.8	48.3	1.08098	0.47122	0.435921	0.192036
P15169	Carboxypeptidase N catalytic chain	66	71.3	67.3	1.0803	1.0197	0.943899	0.190501
P00748	Coagulation factor XII	105.8	111.6	30.5	1.05482	0.28828	0.273297	0.131628
P20851	C4b-binding protein beta chain	115.1	116.4	62.7	1.01129	0.544744	0.53866	0.0276996
P06703	Protein S100-A6	62.6	63.1	37	1.00799	0.591054	0.586371	0.0196207
Q9UHG3	Prenylcysteine oxidase 1	109.1	109.9	60.8	1.00733	0.557287	0.55323	0.0180187
Q8TCU4	Alstrom syndrome protein 1	42.3	41.3	67.5	0.976359	1.59574	1.63438	-0.0590053
Q9HCS7	Pre-mRNA-splicing factor SYF1	88.3	84.5	30.8	0.956965	0.348811	0.364497	-0.108489
P46783	40S ribosomal protein S10	92.4	88.4	64.8	0.95671	0.701299	0.733032	-0.109146
P43652	Afamin	93	88.6	96.4	0.952688	1.03656	1.08804	-0.119536
P06276	Cholinesterase	76	71.8	73.9	0.944737	0.972368	1.02925	-0.140207
P27918	Properdin	98.8	93.2	49.7	0.94332	0.503036	0.533262	-0.143909
Q06033	Inter-alpha-trypsin inhibitor heavy chain H3	93.6	88	84.9	0.940171	0.907051	0.964773	-0.152155
P0C0L4	Complement C4-A	68.9	64	66.6	0.928882	0.966618	1.04062	-0.181947
Q13093	Platelet-activating factor acetylhydrolase	76	68.6	73.1	0.902632	0.961842	1.0656	-0.25265
O75882	Attractin	81.3	73.3	82.7	0.901599	1.01722	1.12824	-0.255473
Q05707	Collagen alpha-1(XIV) chain	69.8	62.7	70.2	0.898281	1.00573	1.11962	-0.264567
P05155	Plasma protease C1 inhibitor	96.1	86.2	90.4	0.896982	0.940687	1.04872	-0.268134
P0C0L5	Complement C4-B	98.2	87.5	109.7	0.891039	1.11711	1.25371	-0.284531
P06396	Gelsolin	90.4	77.4	64.1	0.856195	0.709071	0.828165	-0.382912
Q13201	Multimerin-1	111.5	95.4	100.8	0.855605	0.904036	1.0566	-0.38461
O75636	Ficolin-3	110.3	93.8	78.5	0.850408	0.711695	0.836887	-0.399638
Q9BWP8	Collectin-11	82	69.3	90.2	0.845122	1.1	1.30159	-0.415016
P02790	Hemopexin	96.7	81.5	76.4	0.842813	0.790072	0.937423	-0.421763
P19823	Inter-alpha-trypsin inhibitor heavy chain H2	103.2	83.6	93.4	0.810078	0.905039	1.11722	-0.519466
P14618	Pyruvate kinase PKM	111.6	90.4	91.7	0.810036	0.821685	1.01438	-0.519593
P02730	Band 3 anion transport protein	92.3	74.1	92.3	0.802817	1	1.24561	-0.541671
P10643	Complement component C7	95.9	76.8	59.8	0.800834	0.623566	0.778646	-0.547769
P02751	Fibronectin	135.6	108	118	0.79646	0.870206	1.09259	-0.561277
P62937	Peptidyl-prolyl cis-trans isomerase A	89.5	71.2	77.2	0.795531	0.86257	1.08427	-0.564157
A0A0G2JRQ6	Uncharacterized protein (Fragment)	61.6	49	39.1	0.795455	0.63474	0.797959	-0.564393
P01031	Complement C5	94.7	74.5	70	0.786695	0.739176	0.939597	-0.591703
P07357	Complement component C8 alpha chain	108.1	85	72.8	0.786309	0.673451	0.856471	-0.592913
P08603	Complement factor H	96.3	74.7	69.6	0.775701	0.722741	0.931727	-0.626412
P08238	Heat shock protein HSP 90-beta	81.7	63	100.3	0.771114	1.22766	1.59206	-0.64104
P02753	Retinol-binding protein 4	79.7	61.2	30.4	0.76788	0.38143	0.496732	-0.651406
Q92954	Proteoglycan 4	74	67.6	41.2	0.913514	0.556757	0.609467	-0.223095
Q8NI99	Angiopoietin-related protein 6	92.5	70.5	57.7	0.762162	0.623784	0.81844	-0.669838
P19827	Inter-alpha-trypsin inhibitor heavy chain H1	109.6	82	82.4	0.748175	0.751825	1.00488	-0.715519
Q14624	Inter-alpha-trypsin inhibitor heavy chain H4	102.8	75.7	73.2	0.736381	0.712062	0.966975	-0.754707
P22792	Carboxypeptidase N subunit 2	113	82.4	76.9	0.729204	0.680531	0.933252	-0.778865
P01042	Kininogen-1	125.9	91.3	86.3	0.725179	0.685465	0.945235	-0.792515
P20742	Pregnancy zone protein	111.9	78.1	82.8	0.697945	0.739946	1.06018	-0.886921
P11226	Mannose-binding protein C	32.7	22.8	24.6	0.697248	0.752294	1.07895	-0.889385
P00734	Prothrombin	103.4	71.4	69.9	0.690522	0.676015	0.978992	-0.91329
P11277	Spectrin beta chain, erythrocytic	75.3	51.5	98.5	0.683931	1.3081	1.91262	-0.936945
P23528	Cofilin-1	66.7	45.5	107.3	0.682159	1.6087	2.35824	-0.943343
P00751	Complement factor B	97.2	66.2	77.7	0.68107	0.799383	1.17372	-0.947283
P01024	Complement C3	102.7	69.9	64.4	0.680623	0.627069	0.921316	-0.948902
P51948	CDK-activating kinase assembly factor MAT1	42.3	28.7	19	0.678487	0.449173	0.662021	-0.956654

## Sheet: MR 1vs3 no-change
		Relative Quantitation			Fold Change
ID	Name	MR1	MR2	MR3	MR 1:2	MR 1:3	MR 2:3	Log FC 1:3
O00187	Mannan-binding lectin serine protease 2	75.3	128.5	112.1	1.70651	1.48871	0.872374	0.98137
P02748	Complement component C9	53.5	115.4	78.7	2.15701	1.47103	0.681976	0.951898
Q96DA0	Zymogen granule protein 16 homolog B	8.9	29.1	12.2	3.26966	1.37079	0.419244	0.777834
P11277	Spectrin beta chain, erythrocytic	75.3	51.5	98.5	0.683931	1.3081	1.91262	0.662391
P00736	Complement C1r subcomponent	67.8	118.5	88.1	1.74779	1.29941	0.74346	0.64595
P02745	Complement C1q subcomponent subunit A	62.9	97.9	81.3	1.55644	1.29253	0.830439	0.632853
O43866	CD5 antigen-like	58.5	89.9	74.4	1.53675	1.27179	0.827586	0.592971
P00488	Coagulation factor XIII A chain	79.6	98.2	98.8	1.23367	1.24121	1.00611	0.532928
P08514	Integrin alpha-IIb	74.3	88.3	92	1.18843	1.23822	1.0419	0.526994
P08238	Heat shock protein HSP 90-beta	81.7	63	100.3	0.771114	1.22766	1.59206	0.505868
P02760	Protein AMBP	92.5	103.9	110.3	1.12324	1.19243	1.0616	0.434058
J3KN67	Tropomyosin alpha-3 chain	68	112.4	80.5	1.65294	1.18382	0.716192	0.416187
P04275	von Willebrand factor	112.4	130.5	131	1.16103	1.16548	1.00383	0.377673
Q15848	Adiponectin	27	40.7	30.3	1.50741	1.12222	0.744472	0.284392
P0C0L5	Complement C4-B	98.2	87.5	109.7	0.891039	1.11711	1.25371	0.273126
P14174	Macrophage migration inhibitory factor	95.8	51.5	106.4	0.537578	1.11065	2.06602	0.258821
Q9BWP8	Collectin-11	82	69.3	90.2	0.845122	1.1	1.30159	0.235064
P43652	Afamin	93	88.6	96.4	0.952688	1.03656	1.08804	0.0885568
P15169	Carboxypeptidase N catalytic chain	66	71.3	67.3	1.0803	1.0197	0.943899	0.0481065
P12109	Collagen alpha-1(VI) chain	62.9	82.2	64.1	1.30684	1.01908	0.779805	0.0466087
O75882	Attractin	81.3	73.3	82.7	0.901599	1.01722	1.12824	0.0421086
P06702	Protein S100-A9	77.2	106.4	77.7	1.37824	1.00648	0.730263	0.015922
Q05707	Collagen alpha-1(XIV) chain	69.8	62.7	70.2	0.898281	1.00573	1.11962	0.0140932
P02730	Band 3 anion transport protein	92.3	74.1	92.3	0.802817	1	1.24561	0
Q96H78	Solute carrier family 25 member 44	41.5	71.8	41.4	1.73012	0.99759	0.576602	-0.00595007
P07225	Vitamin K-dependent protein S	93.4	112.5	91.6	1.2045	0.980728	0.814222	-0.0479944
P06276	Cholinesterase	76	71.8	73.9	0.944737	0.972368	1.02925	-0.0691071
P0C0L4	Complement C4-A	68.9	64	66.6	0.928882	0.966618	1.04062	-0.0837349
Q13093	Platelet-activating factor acetylhydrolase	76	68.6	73.1	0.902632	0.961842	1.0656	-0.0959515
P05155	Plasma protease C1 inhibitor	96.1	86.2	90.4	0.896982	0.940687	1.04872	-0.150802
Q06033	Inter-alpha-trypsin inhibitor heavy chain H3	93.6	88	84.9	0.940171	0.907051	0.964773	-0.240603
P19823	Inter-alpha-trypsin inhibitor heavy chain H2	103.2	83.6	93.4	0.810078	0.905039	1.11722	-0.246082
Q13201	Multimerin-1	111.5	95.4	100.8	0.855605	0.904036	1.0566	-0.248816
P02751	Fibronectin	135.6	108	118	0.79646	0.870206	1.09259	-0.342877
P09871	Complement C1s subcomponent	90.6	107.9	78.5	1.19095	0.866446	0.727525	-0.353558
P78509	Reelin	95.1	118.9	82.1	1.25026	0.863302	0.690496	-0.362524
P62937	Peptidyl-prolyl cis-trans isomerase A	89.5	71.2	77.2	0.795531	0.86257	1.08427	-0.364616
P14618	Pyruvate kinase PKM	111.6	90.4	91.7	0.810036	0.821685	1.01438	-0.484379
P00751	Complement factor B	97.2	66.2	77.7	0.68107	0.799383	1.17372	-0.552243
P02790	Hemopexin	96.7	81.5	76.4	0.842813	0.790072	0.937423	-0.581137
Q15485	Ficolin-2	114.2	143.7	90	1.25832	0.788091	0.626305	-0.58733
P02746	Complement C1q subcomponent subunit B	88.7	116	67.7	1.30778	0.763247	0.583621	-0.66633
P11226	Mannose-binding protein C	32.7	22.8	24.6	0.697248	0.752294	1.07895	-0.701981
P19827	Inter-alpha-trypsin inhibitor heavy chain H1	109.6	82	82.4	0.748175	0.751825	1.00488	-0.703518
P20742	Pregnancy zone protein	111.9	78.1	82.8	0.697945	0.739946	1.06018	-0.742795
P01031	Complement C5	94.7	74.5	70	0.786695	0.739176	0.939597	-0.745363
P08603	Complement factor H	96.3	74.7	69.6	0.775701	0.722741	0.931727	-0.800818
Q14624	Inter-alpha-trypsin inhibitor heavy chain H4	102.8	75.7	73.2	0.736381	0.712062	0.966975	-0.837532
O75636	Ficolin-3	110.3	93.8	78.5	0.850408	0.711695	0.836887	-0.838803
P06396	Gelsolin	90.4	77.4	64.1	0.856195	0.709071	0.828165	-0.847915
P46783	40S ribosomal protein S10	92.4	88.4	64.8	0.95671	0.701299	0.733032	-0.875097
Q8WZ42	Titin	102.4	187.9	70.4	1.83496	0.6875	0.374667	-0.924108
P01042	Kininogen-1	125.9	91.3	86.3	0.725179	0.685465	0.945235	-0.93142
P22792	Carboxypeptidase N subunit 2	113	82.4	76.9	0.729204	0.680531	0.933252	-0.949236
P00734	Prothrombin	103.4	71.4	69.9	0.690522	0.676015	0.978992	-0.965655
P07357	Complement component C8 alpha chain	108.1	85	72.8	0.786309	0.673451	0.856471	-0.97503
P00747	Plasminogen	107.2	64.4	71.8	0.600746	0.669776	1.11491	-0.988523
P13987	CD59 glycoprotein	71.7	23.8	48	0.331939	0.669456	2.01681	-0.989702
A1L4H1	Soluble scavenger receptor cysteine-rich domain-containing protein SSC5D	89.8	109	60	1.21381	0.668151	0.550459	-0.994513

[truncated: 3 more sheets: MR 2vs3 no-change, Overlapping no-change, Overlap comparison]
